# Supplementary material for: Full-length transcriptome sequencing provides insights into the evolution of apocarotenoid biosynthesis in Crocus sativus
Source: Comput Struct Biotechnol J. 2020 Mar 26;18:774–83. doi: 10.1016/j.csbj.2020.03.022 (PMC7132054; doi:10.1016/j.csbj.2020.03.022)
Supplement: Supplementary data 1 — Table S1. Statistics of sequence quality and annotation information for the SMRT data. Table S2. Categorization of 1130 putative genes within 64 transcription factor families. Table S3. Predicted target genes of the obtained miRNAs. Table S4. The enriched GO terms for the specific genes in C. sativus. Table S5. The enriched Pfam domain for the specific genes in C. sativus. Table S6. The enriched GO terms for the expanded genes in C. sativus. Table S7. The enriched Pfam domain for the expanded genes in C. sativus. Table S8. The enriched GO terms for the contracted genes in C. sativus. Table S9. The enriched Pfam domain for the contracted genes in C. sativus. Table S10. A total of 15,900 duplicated genes were identified in the SMRT data. Table S11. Number of structural genes potentially participated in apocarotenoid biosynthesis were identified from the five representative species. Table S12. Number of differentially expressed genes (DEGs) in different pair-wise comparisons. [file mmc1.xlsx]

## Sheet: Table S1
Supplementary Table 1 Statistics of sequence quality and annotation information for the SMRT data.
Description	Count
Number of SMRT cells	2
Sequence quality (full passes ≥ 0 and read quality > 0.8)
Reads of insert	1133474
Mean read quality of insert (%)	98.01
Mean number of passes	8.39
Number of full-length non-chimeric reads	596356
Average length of full-length non-chimeric reads (bp)	2223
Number of consensus sequences	178411
Number of non-redundant consensus sequences	138773
Average length of non-redundant consensus sequences (bp)	2885
N50 length of non-redundant consensus sequences (bp)	3369
Annotation information
Number of defined protein-coding genes	31755
Average length of protein-coding genes (bp)	2627
Average length of CDSs (bp)	918
GC content of CDSs (%)	48.66
Number of transcription factor genes	1130
Number of transcription factor families	64
Number of rRNA genes	821
Number of tRNA genes	393
Number of snoRNA genes	38
Number of snRNA genes	15
Number of miRNA genes	10
Number of simple sequence repeats	226616
Percentage of masked repeat sequences (%)	94.88

## Sheet: Table S2
Supplementary Table 2 Categorization of 1130 putative genes within 64 transcription factor families.
Transcription factor	Number of genes	%	Gene ID
C3H	88	7.79	Cs3t000618, Cs3t000777, Cs3t006153, Cs3t007454, Cs3t008816, Cs3t014839, Cs3t015267, Cs3t017444, Cs3t018800, Cs3t023573, Cs3t025578, Cs3t025953, Cs3t026433, Cs3t032552, Cs3t033187, Cs3t036725, Cs3t039154, Cs3t040010, Cs3t040998, Cs3t044675, Cs3t044906, Cs3t050855, Cs3t051223, Cs3t052793, Cs3t055069, Cs3t058115, Cs3t060219, Cs3t060355, Cs3t060706, Cs3t062887, Cs3t063059, Cs3t069961, Cs3t072419, Cs3…
bHLH	78	6.9	Cs3t001442, Cs3t002894, Cs3t003040, Cs3t003411, Cs3t004079, Cs3t004738, Cs3t005060, Cs3t016673, Cs3t017451, Cs3t018361, Cs3t021687, Cs3t021839, Cs3t025265, Cs3t025547, Cs3t027452, Cs3t029298, Cs3t030508, Cs3t032232, Cs3t034195, Cs3t036910, Cs3t039642, Cs3t041318, Cs3t042553, Cs3t045513, Cs3t048015, Cs3t049660, Cs3t051311, Cs3t057697, Cs3t059362, Cs3t059619, Cs3t060863, Cs3t065386, Cs3t065556, Cs3…
bZIP	58	5.13	Cs3t003657, Cs3t004828, Cs3t015916, Cs3t016510, Cs3t023315, Cs3t029582, Cs3t029829, Cs3t034617, Cs3t038752, Cs3t041088, Cs3t043392, Cs3t043802, Cs3t044496, Cs3t048669, Cs3t052774, Cs3t052885, Cs3t057141, Cs3t059184, Cs3t059699, Cs3t061537, Cs3t065338, Cs3t069236, Cs3t072485, Cs3t072577, Cs3t075003, Cs3t075943, Cs3t079107, Cs3t080128, Cs3t090589, Cs3t091872, Cs3t092469, Cs3t097132, Cs3t102211, Cs3…
MYB-related	57	5.04	Cs3t001987, Cs3t002025, Cs3t002673, Cs3t003807, Cs3t014159, Cs3t017847, Cs3t018442, Cs3t018774, Cs3t019281, Cs3t019422, Cs3t021360, Cs3t024494, Cs3t024757, Cs3t026900, Cs3t029078, Cs3t029968, Cs3t039478, Cs3t040397, Cs3t049919, Cs3t050919, Cs3t052294, Cs3t068068, Cs3t075946, Cs3t079196, Cs3t079822, Cs3t086119, Cs3t086843, Cs3t087304, Cs3t089829, Cs3t089839, Cs3t091663, Cs3t095679, Cs3t099999, Cs3…
AP2/ERF-ERF	56	4.96	Cs3t003251, Cs3t003797, Cs3t005719, Cs3t005971, Cs3t007717, Cs3t007944, Cs3t008852, Cs3t020046, Cs3t020385, Cs3t025789, Cs3t027250, Cs3t027571, Cs3t038678, Cs3t043012, Cs3t044067, Cs3t045378, Cs3t048758, Cs3t052071, Cs3t056039, Cs3t070717, Cs3t076630, Cs3t076805, Cs3t080163, Cs3t082527, Cs3t085396, Cs3t088208, Cs3t089082, Cs3t090205, Cs3t091528, Cs3t093166, Cs3t093788, Cs3t098943, Cs3t101186, Cs3…
C2H2	56	4.96	Cs3t010834, Cs3t011133, Cs3t011545, Cs3t015907, Cs3t018369, Cs3t024972, Cs3t025485, Cs3t026957, Cs3t035728, Cs3t036515, Cs3t036684, Cs3t039744, Cs3t039948, Cs3t041210, Cs3t047100, Cs3t050801, Cs3t051207, Cs3t052695, Cs3t055117, Cs3t056249, Cs3t057448, Cs3t058627, Cs3t063024, Cs3t063287, Cs3t073856, Cs3t078384, Cs3t084597, Cs3t089982, Cs3t090691, Cs3t092939, Cs3t093614, Cs3t093790, Cs3t094449, Cs3…
NAC	55	4.87	Cs3t005220, Cs3t005344, Cs3t009552, Cs3t017823, Cs3t020772, Cs3t023606, Cs3t026180, Cs3t033972, Cs3t038387, Cs3t039524, Cs3t040787, Cs3t045520, Cs3t046101, Cs3t050898, Cs3t055062, Cs3t055989, Cs3t058168, Cs3t063968, Cs3t071331, Cs3t074181, Cs3t075945, Cs3t076034, Cs3t079382, Cs3t080532, Cs3t084051, Cs3t084520, Cs3t087456, Cs3t093356, Cs3t105133, Cs3t110104, Cs3t111744, Cs3t114314, Cs3t114315, Cs3…
GARP-G2-like	47	4.16	Cs3t002204, Cs3t005009, Cs3t006017, Cs3t009153, Cs3t009231, Cs3t009448, Cs3t017748, Cs3t020059, Cs3t020095, Cs3t024690, Cs3t026001, Cs3t039134, Cs3t041882, Cs3t046501, Cs3t046671, Cs3t048770, Cs3t050150, Cs3t057294, Cs3t065788, Cs3t069186, Cs3t071746, Cs3t071795, Cs3t076089, Cs3t076281, Cs3t076823, Cs3t090142, Cs3t090337, Cs3t099962, Cs3t101391, Cs3t102397, Cs3t103367, Cs3t104119, Cs3t105129, Cs3…
MYB	40	3.54	Cs3t000023, Cs3t000434, Cs3t005734, Cs3t006115, Cs3t026490, Cs3t027829, Cs3t034601, Cs3t036673, Cs3t037202, Cs3t039012, Cs3t039623, Cs3t045263, Cs3t046392, Cs3t053207, Cs3t055565, Cs3t055919, Cs3t058687, Cs3t071468, Cs3t072620, Cs3t073211, Cs3t094800, Cs3t104010, Cs3t106048, Cs3t117635, Cs3t136686, Cs3t141506, Cs3t141940, Cs3t148545, Cs3t149640, Cs3t153168, Cs3t154915, Cs3t156883, Cs3t160040, Cs3…
GRAS	40	3.54	Cs3t000760, Cs3t002253, Cs3t007927, Cs3t020111, Cs3t023960, Cs3t024388, Cs3t031467, Cs3t045251, Cs3t050073, Cs3t054081, Cs3t063710, Cs3t065726, Cs3t067959, Cs3t073172, Cs3t074091, Cs3t074794, Cs3t088202, Cs3t095210, Cs3t095812, Cs3t097263, Cs3t099103, Cs3t100294, Cs3t104665, Cs3t106316, Cs3t130445, Cs3t134562, Cs3t134705, Cs3t136621, Cs3t139244, Cs3t146857, Cs3t148253, Cs3t150162, Cs3t154138, Cs3…
Trihelix	40	3.54	Cs3t012068, Cs3t016638, Cs3t020615, Cs3t024932, Cs3t027499, Cs3t032340, Cs3t033114, Cs3t039204, Cs3t047810, Cs3t055782, Cs3t056736, Cs3t059824, Cs3t071246, Cs3t074237, Cs3t074796, Cs3t076605, Cs3t081313, Cs3t088729, Cs3t090567, Cs3t101605, Cs3t102588, Cs3t103478, Cs3t113298, Cs3t118807, Cs3t129459, Cs3t136032, Cs3t139485, Cs3t140535, Cs3t140554, Cs3t144906, Cs3t146633, Cs3t146922, Cs3t147311, Cs3…
B3	33	2.92	Cs3t005785, Cs3t006184, Cs3t027656, Cs3t038071, Cs3t038500, Cs3t043910, Cs3t047360, Cs3t054638, Cs3t058277, Cs3t060481, Cs3t060971, Cs3t061609, Cs3t067032, Cs3t073173, Cs3t074446, Cs3t081530, Cs3t087638, Cs3t088948, Cs3t089713, Cs3t092517, Cs3t115488, Cs3t124681, Cs3t132759, Cs3t135644, Cs3t136168, Cs3t140229, Cs3t148046, Cs3t161542, Cs3t163955, Cs3t164598, Cs3t166558, Cs3t167096, Cs3t177413
FAR1	33	2.92	Cs3t004498, Cs3t009162, Cs3t017068, Cs3t022049, Cs3t026747, Cs3t035226, Cs3t037294, Cs3t040299, Cs3t050098, Cs3t051667, Cs3t054061, Cs3t055239, Cs3t057426, Cs3t073590, Cs3t075921, Cs3t080307, Cs3t096991, Cs3t098572, Cs3t100508, Cs3t102670, Cs3t107680, Cs3t107821, Cs3t118988, Cs3t121845, Cs3t125534, Cs3t131874, Cs3t140130, Cs3t143992, Cs3t151918, Cs3t153231, Cs3t156382, Cs3t164664, Cs3t167818
WRKY	33	2.92	Cs3t006469, Cs3t018963, Cs3t043749, Cs3t047952, Cs3t048369, Cs3t049515, Cs3t056331, Cs3t057657, Cs3t059876, Cs3t076789, Cs3t082048, Cs3t084474, Cs3t084683, Cs3t090232, Cs3t091407, Cs3t100848, Cs3t109516, Cs3t116533, Cs3t117294, Cs3t117815, Cs3t124706, Cs3t126514, Cs3t130573, Cs3t134226, Cs3t138365, Cs3t140125, Cs3t143906, Cs3t145284, Cs3t151821, Cs3t153293, Cs3t155863, Cs3t157518, Cs3t176593
HB-HD-ZIP	28	2.48	Cs3t009978, Cs3t010358, Cs3t012321, Cs3t020373, Cs3t034024, Cs3t038604, Cs3t039985, Cs3t047727, Cs3t052860, Cs3t068834, Cs3t070099, Cs3t072150, Cs3t074119, Cs3t086530, Cs3t088283, Cs3t092333, Cs3t092381, Cs3t094047, Cs3t101915, Cs3t105026, Cs3t119463, Cs3t136532, Cs3t142938, Cs3t146468, Cs3t157912, Cs3t167223, Cs3t171664, Cs3t172548
B3-ARF	26	2.3	Cs3t005815, Cs3t011286, Cs3t016740, Cs3t027509, Cs3t032958, Cs3t038494, Cs3t040160, Cs3t040620, Cs3t043032, Cs3t048708, Cs3t050033, Cs3t059836, Cs3t065561, Cs3t070772, Cs3t078504, Cs3t079300, Cs3t088365, Cs3t089625, Cs3t094907, Cs3t100307, Cs3t103190, Cs3t141210, Cs3t156160, Cs3t161932, Cs3t162844, Cs3t173990
C2C2-GATA	20	1.77	Cs3t014068, Cs3t032303, Cs3t034214, Cs3t035531, Cs3t049482, Cs3t053898, Cs3t056032, Cs3t065380, Cs3t068616, Cs3t074320, Cs3t077662, Cs3t093493, Cs3t095256, Cs3t128420, Cs3t135144, Cs3t139705, Cs3t146424, Cs3t160577, Cs3t163230, Cs3t170369
HB-other	20	1.77	Cs3t015020, Cs3t016591, Cs3t034933, Cs3t046320, Cs3t052464, Cs3t076287, Cs3t078867, Cs3t084834, Cs3t094351, Cs3t094815, Cs3t095863, Cs3t101947, Cs3t105989, Cs3t110032, Cs3t124106, Cs3t130194, Cs3t144766, Cs3t155580, Cs3t170961, Cs3t176113
TCP	20	1.77	Cs3t006547, Cs3t015017, Cs3t019272, Cs3t023712, Cs3t048702, Cs3t071038, Cs3t084108, Cs3t088769, Cs3t094562, Cs3t097109, Cs3t098027, Cs3t106397, Cs3t115862, Cs3t118305, Cs3t123818, Cs3t137300, Cs3t137770, Cs3t139317, Cs3t159944, Cs3t164965
C2C2-Dof	18	1.59	Cs3t000209, Cs3t037596, Cs3t038074, Cs3t042395, Cs3t067885, Cs3t075239, Cs3t094560, Cs3t099432, Cs3t101295, Cs3t107160, Cs3t136281, Cs3t145025, Cs3t146103, Cs3t164550, Cs3t173365, Cs3t173849, Cs3t174264, Cs3t177270
Tify	18	1.59	Cs3t008102, Cs3t016821, Cs3t044543, Cs3t056295, Cs3t064354, Cs3t064903, Cs3t089240, Cs3t090980, Cs3t101104, Cs3t129552, Cs3t129838, Cs3t139896, Cs3t142012, Cs3t148640, Cs3t152217, Cs3t162771, Cs3t170633, Cs3t177798
HB-BELL	17	1.5	Cs3t002054, Cs3t002307, Cs3t032942, Cs3t036083, Cs3t054461, Cs3t061883, Cs3t068508, Cs3t083687, Cs3t084657, Cs3t105992, Cs3t108234, Cs3t123397, Cs3t142324, Cs3t144833, Cs3t155982, Cs3t166055, Cs3t170729
TUB	17	1.5	Cs3t008383, Cs3t014875, Cs3t020856, Cs3t027327, Cs3t037152, Cs3t049522, Cs3t072887, Cs3t073050, Cs3t098408, Cs3t100953, Cs3t104873, Cs3t120509, Cs3t135949, Cs3t146423, Cs3t151501, Cs3t169052, Cs3t178410
MADS-MIKC	16	1.42	Cs3t001661, Cs3t005888, Cs3t017542, Cs3t033935, Cs3t039275, Cs3t061911, Cs3t080082, Cs3t090313, Cs3t100765, Cs3t116915, Cs3t122970, Cs3t124929, Cs3t128550, Cs3t151231, Cs3t164210, Cs3t172588
SBP	16	1.42	Cs3t016127, Cs3t022229, Cs3t029442, Cs3t040843, Cs3t040847, Cs3t041431, Cs3t050075, Cs3t066516, Cs3t071886, Cs3t080070, Cs3t090715, Cs3t105427, Cs3t140815, Cs3t149116, Cs3t150275, Cs3t173477
EIL	12	1.06	Cs3t001510, Cs3t031478, Cs3t036105, Cs3t055848, Cs3t077743, Cs3t085523, Cs3t105758, Cs3t109698, Cs3t127396, Cs3t167357, Cs3t176104, Cs3t176120
NF-YC	10	0.88	Cs3t019486, Cs3t027251, Cs3t040008, Cs3t060108, Cs3t075520, Cs3t082567, Cs3t115632, Cs3t149252, Cs3t167530, Cs3t170405
RWP-RK	10	0.88	Cs3t000183, Cs3t020948, Cs3t068712, Cs3t069259, Cs3t087271, Cs3t090647, Cs3t105754, Cs3t117328, Cs3t158119, Cs3t161895
zf-HD	10	0.88	Cs3t009625, Cs3t020055, Cs3t078610, Cs3t087493, Cs3t090681, Cs3t107482, Cs3t136871, Cs3t149587, Cs3t152180, Cs3t177689
C2C2-CO-like	9	0.8	Cs3t011689, Cs3t044037, Cs3t082016, Cs3t105203, Cs3t106084, Cs3t122808, Cs3t133849, Cs3t156717, Cs3t171293
LOB	9	0.8	Cs3t005151, Cs3t028685, Cs3t063895, Cs3t084469, Cs3t085354, Cs3t112503, Cs3t131446, Cs3t132056, Cs3t143762
GeBP	8	0.71	Cs3t016753, Cs3t023563, Cs3t028524, Cs3t084561, Cs3t086448, Cs3t092406, Cs3t096427, Cs3t141857
HSF	8	0.71	Cs3t037219, Cs3t041823, Cs3t088136, Cs3t116429, Cs3t164478, Cs3t165930, Cs3t176397, Cs3t178117
Alfin-like	7	0.62	Cs3t015555, Cs3t018412, Cs3t058949, Cs3t098645, Cs3t111954, Cs3t133112, Cs3t168016
GARP-ARR-B	7	0.62	Cs3t032934, Cs3t043553, Cs3t053058, Cs3t053955, Cs3t069188, Cs3t075373, Cs3t149095
NF-YA	7	0.62	Cs3t031783, Cs3t049008, Cs3t081224, Cs3t083456, Cs3t143865, Cs3t159241, Cs3t168018
NF-YB	7	0.62	Cs3t042817, Cs3t046362, Cs3t057336, Cs3t081144, Cs3t095021, Cs3t125628, Cs3t143115
BBR-BPC	6	0.53	Cs3t015001, Cs3t032736, Cs3t084372, Cs3t090059, Cs3t107002, Cs3t140176
C2C2-LSD	6	0.53	Cs3t010020, Cs3t034519, Cs3t060411, Cs3t143558, Cs3t167029, Cs3t168165
CSD	6	0.53	Cs3t011688, Cs3t050371, Cs3t061305, Cs3t102264, Cs3t152525, Cs3t155373
LIM	6	0.53	Cs3t003815, Cs3t047399, Cs3t055016, Cs3t072336, Cs3t083191, Cs3t090046
OFP	6	0.53	Cs3t010141, Cs3t012456, Cs3t032532, Cs3t041075, Cs3t113503, Cs3t118890
PLATZ	6	0.53	Cs3t034026, Cs3t034845, Cs3t063363, Cs3t083684, Cs3t090281, Cs3t101642
BES1	5	0.44	Cs3t015361, Cs3t046697, Cs3t083059, Cs3t107161, Cs3t157993
DBB	5	0.44	Cs3t116451, Cs3t121408, Cs3t138756, Cs3t169802, Cs3t173635
DBP	5	0.44	Cs3t006452, Cs3t069281, Cs3t114193, Cs3t166289, Cs3t166910
DDT	5	0.44	Cs3t022647, Cs3t041359, Cs3t078279, Cs3t151657, Cs3t162622
AP2/ERF-AP2	4	0.35	Cs3t029378, Cs3t095524, Cs3t113628, Cs3t174282
CPP	4	0.35	Cs3t010815, Cs3t123703, Cs3t127913, Cs3t128944
E2F-DP	4	0.35	Cs3t020870, Cs3t052369, Cs3t111374, Cs3t148435
MADS-M-type	4	0.35	Cs3t033877, Cs3t054615, Cs3t144720, Cs3t155167
SRS	4	0.35	Cs3t086369, Cs3t113549, Cs3t117303, Cs3t128630
HB-KNOX	3	0.27	Cs3t010959, Cs3t085646, Cs3t089871
HB-WOX	3	0.27	Cs3t047217, Cs3t073044, Cs3t090416
C2C2-YABBY	2	0.18	Cs3t106167, Cs3t130657
GRF	2	0.18	Cs3t095994, Cs3t099086
NF-X1	2	0.18	Cs3t109557, Cs3t168909
Whirly	2	0.18	Cs3t151432, Cs3t176924
AP2/ERF-RAV	1	0.09	Cs3t140270
BSD	1	0.09	Cs3t010444
HB-PHD	1	0.09	Cs3t026178
HRT	1	0.09	Cs3t032183
ULT	1	0.09	Cs3t090520
VOZ	1	0.09	Cs3t054498

## Sheet: Table S3
Supplementary Table 3 Predicted target genes of the obtained miRNAs.
Gene name	Number of genes	%	Gene ID
Uncharacterized protein	79	12.25	Cs3t000341, Cs3t000559, Cs3t001869, Cs3t001974, Cs3t004780, Cs3t004930, Cs3t008998, Cs3t009307, Cs3t010019, Cs3t010201, Cs3t012630, Cs3t020729, Cs3t021092, Cs3t023771, Cs3t024433, Cs3t025429, Cs3t026258, Cs3t030828, Cs3t031547, Cs3t032193, Cs3t032984, Cs3t036770, Cs3t037540, Cs3t038532, Cs3t039844, Cs3t039951, Cs3t046061, Cs3t048264, Cs3t048747, Cs3t064740, Cs3t065358, Cs3t067764, Cs3t070624, Cs3…
Pentatricopeptide repeat-containing protein	8	1.24	Cs3t024452, Cs3t025005, Cs3t059873, Cs3t067418, Cs3t077775, Cs3t092768, Cs3t094764, Cs3t178200
Retrovirus-related Pol polyprotein from transposon TNT 1-94	5	0.78	Cs3t001397, Cs3t025372, Cs3t026594, Cs3t035951, Cs3t151116
Putative zinc finger, CCHC-type	4	0.62	Cs3t061812, Cs3t069299, Cs3t071339, Cs3t158318
Scarecrow-like protein 6	4	0.62	Cs3t002253, Cs3t073172, Cs3t088202, Cs3t160883
Probable cellulose synthase A catalytic subunit 1 [UDP-forming]	3	0.47	Cs3t016700, Cs3t060190, Cs3t077819
Transcription factor bHLH144-like	3	0.47	Cs3t094343, Cs3t155052, Cs3t174283
Plasma membrane ATPase	3	0.47	Cs3t057135, Cs3t063326, Cs3t077624
Probable arabinosyltransferase ARAD1	3	0.47	Cs3t048159, Cs3t087364, Cs3t116497
U-box domain-containing protein 4	2	0.31	Cs3t038542, Cs3t173581
Splicing factor 3B subunit 3-like	2	0.31	Cs3t038357, Cs3t164349
Integrase, catalytic core	2	0.31	Cs3t051824, Cs3t077882
Trans-resveratrol di-O-methyltransferase-like isoform X2	2	0.31	Cs3t161985, Cs3t164726
Probable methyltransferase PMT2	2	0.31	Cs3t022355, Cs3t072293
Probable aminopyrimidine aminohydrolase, mitochondrial	2	0.31	Cs3t040735, Cs3t070049
Probable protein phosphatase 2C 51 isoform X1	2	0.31	Cs3t055012, Cs3t070578
Probable alpha-glucosidase Os06g0675700	2	0.31	Cs3t120421, Cs3t170392
OBERON-like protein	2	0.31	Cs3t048276, Cs3t091758
Pyrophosphate--fructose 6-phosphate 1-phosphotransferase subunit beta-like	2	0.31	Cs3t093869, Cs3t130315
Coatomer subunit beta-1-like	2	0.31	Cs3t082547, Cs3t089693
Structural maintenance of chromosomes protein 1	2	0.31	Cs3t039280, Cs3t091982
Putative pectinesterase/pectinesterase inhibitor 28	2	0.31	Cs3t027292, Cs3t101425
U5 small nuclear ribonucleoprotein 40 kDa protein	2	0.31	Cs3t011890, Cs3t046537
Apoptotic chromatin condensation inducer in the nucleus	2	0.31	Cs3t027067, Cs3t127900
Probable purple acid phosphatase 20	2	0.31	Cs3t070513, Cs3t074866
Protein REVEILLE 2-like	2	0.31	Cs3t135390, Cs3t166590
Translocase of chloroplast 159, chloroplastic	2	0.31	Cs3t046396, Cs3t151380
Ubiquitin receptor RAD23d-like	2	0.31	Cs3t022821, Cs3t134952
Purple acid phosphatase 22	2	0.31	Cs3t144814, Cs3t168255
Calcium-dependent protein kinase 20-like isoform X2	2	0.31	Cs3t132028, Cs3t141248
Probable serine/threonine-protein kinase SIS8	2	0.31	Cs3t025941, Cs3t125737
Protein REDUCED WALL ACETYLATION 3-like	2	0.31	Cs3t032015, Cs3t115847
AAA-ATPase ASD, mitochondrial-like	2	0.31	Cs3t049938, Cs3t176290
ABC transporter B family member 1	2	0.31	Cs3t040100, Cs3t164047
E3 ubiquitin-protein ligase RLIM-like isoform X1	2	0.31	Cs3t033312, Cs3t143555
Pyrophosphate-energized vacuolar membrane proton pump	2	0.31	Cs3t086381, Cs3t132359
Probable cellulose synthase A catalytic subunit 5 [UDP-forming]	2	0.31	Cs3t038186, Cs3t170441
7-deoxyloganetic acid glucosyltransferase-like isoform X2	2	0.31	Cs3t008768, Cs3t104272
Eukaryotic translation initiation factor	2	0.31	Cs3t007010, Cs3t158001
Transport inhibitor response 1-like protein Os05g0150500 isoform X1	2	0.31	Cs3t008258, Cs3t043290
Scarecrow-like protein 1	2	0.31	Cs3t095812, Cs3t146857
Multicopper oxidase LPR2-like	2	0.31	Cs3t015275, Cs3t165716
Soluble inorganic pyrophosphatase 6, chloroplastic, partial	2	0.31	Cs3t027801, Cs3t107276
F-box protein	2	0.31	Cs3t120711, Cs3t173665
Activator of 90 kDa heat shock protein ATPase homolog	2	0.31	Cs3t008970, Cs3t153996
Gamma-glutamyl peptidase 5 isoform X1	2	0.31	Cs3t033081, Cs3t042241
Putative RNA-directed DNA polymerase	2	0.31	Cs3t023488, Cs3t109873
Protein MEI2-like 4 isoform X2	2	0.31	Cs3t064177, Cs3t130738
Importin-5	2	0.31	Cs3t050965, Cs3t123617
Nucleobase-ascorbate transporter 12	2	0.31	Cs3t091496, Cs3t109658
Type IV inositol polyphosphate 5-phosphatase 7-like	2	0.31	Cs3t089934, Cs3t178119
Sister chromatid cohesion protein PDS5 homolog A	2	0.31	Cs3t012992, Cs3t143362
Exocyst complex component SEC15A isoform X1	2	0.31	Cs3t020098, Cs3t054931
Pto-interacting protein 1-like isoform X1	2	0.31	Cs3t047557, Cs3t098029
Serine/threonine-protein phosphatase 6 regulatory ankyrin repeat subunit B	2	0.31	Cs3t007306, Cs3t072753
Zinc finger CCHC domain-containing protein 8-like isoform X3	2	0.31	Cs3t049501, Cs3t109841
Cysteine-rich receptor-like protein kinase, partial	2	0.31	Cs3t067231, Cs3t170819
Probable methyltransferase PMT17	2	0.31	Cs3t047351, Cs3t105005
Mitochondrial phosphate carrier protein 3, mitochondrial	2	0.31	Cs3t052664, Cs3t167161
COBRA-like protein 10	2	0.31	Cs3t111088, Cs3t140477
NAC domain-containing protein 53-like isoform X2	2	0.31	Cs3t074181, Cs3t159691
Glutaminyl-peptide cyclotransferase	1	0.16	Cs3t162488
Cell division cycle 20.2, cofactor of APC complex	1	0.16	Cs3t055215
7-deoxyloganetin glucosyltransferase-like	1	0.16	Cs3t054073
Alpha-glucosidase 2	1	0.16	Cs3t026727
Protein argonaute 4B-like	1	0.16	Cs3t066937
Adenine nucleotide transporter BT1, chloroplastic/mitochondrial-like	1	0.16	Cs3t174227
Zinc finger protein CONSTANS-LIKE 16	1	0.16	Cs3t171293
Salt stress response/antifungal domain protein	1	0.16	Cs3t104890
Aspartate aminotransferase, chloroplastic isoform X1	1	0.16	Cs3t071652
Importin beta-like SAD2	1	0.16	Cs3t144855
Protein HOTHEAD-like isoform X3	1	0.16	Cs3t002124
Glucan endo-1,3-beta-glucosidase 8	1	0.16	Cs3t168480
Serine/threonine-protein kinase HT1	1	0.16	Cs3t000901
Serine/threonine-protein kinase-like protein	1	0.16	Cs3t099612
Ent-kaurene oxidase 2	1	0.16	Cs3t086348
BTB/POZ domain-containing protein At5g03250	1	0.16	Cs3t127691
Mitogen-activated protein kinase 15-like	1	0.16	Cs3t001334
Homeobox protein LUMINIDEPENDENS	1	0.16	Cs3t155898
TSET complex member tstB	1	0.16	Cs3t046833
Protein STRUBBELIG-RECEPTOR FAMILY 8-like	1	0.16	Cs3t003225
CobN/magnesium chelatase	1	0.16	Cs3t101319
Intron-binding protein aquarius	1	0.16	Cs3t030997
Tuliposide A-converting enzyme 1, chloroplastic-like	1	0.16	Cs3t009859
Bifunctional fucokinase/fucose pyrophosphorylase isoform X4	1	0.16	Cs3t105259
Bifunctional riboflavin kinase/FMN phosphatase-like	1	0.16	Cs3t065427
Transcription termination factor MTERF8, chloroplastic-like isoform X1	1	0.16	Cs3t054000
Hydroxycinnamoyltransferase 1	1	0.16	Cs3t151447
Probable mediator of RNA polymerase II transcription subunit 26b isoform X1	1	0.16	Cs3t017841
Synaptotagmin-4	1	0.16	Cs3t167939
Transmembrane protein 131	1	0.16	Cs3t083345
Calmodulin-binding receptor-like cytoplasmic kinase 2 isoform X1	1	0.16	Cs3t124265
Probable choline kinase 2	1	0.16	Cs3t094568
IST1-like protein	1	0.16	Cs3t049710
Subtilisin-like protease SBT1.4	1	0.16	Cs3t171481
Sn1-specific diacylglycerol lipase alpha	1	0.16	Cs3t118060
Protein ARABIDILLO 1 isoform X3	1	0.16	Cs3t061412
Mediator of RNA polymerase II transcription subunit 16	1	0.16	Cs3t091518
Putative chloride channel-like protein CLC-g isoform X2	1	0.16	Cs3t068816
BTB/POZ domain-containing protein	1	0.16	Cs3t071297
Translation factor GUF1 homolog, chloroplastic	1	0.16	Cs3t062505
ATP-dependent 6-phosphofructokinase 3-like	1	0.16	Cs3t003494
Kinesin-like protein KIN-7K, chloroplastic isoform X1	1	0.16	Cs3t100400
Cytochrome P450 71A9-like	1	0.16	Cs3t177409
Probable inactive ATP-dependent zinc metalloprotease FTSHI 2, chloroplastic	1	0.16	Cs3t046308
Nardilysin-like isoform X3	1	0.16	Cs3t011710
Protein UPSTREAM OF FLC	1	0.16	Cs3t083504
Probable ATP synthase 24 kDa subunit, mitochondrial	1	0.16	Cs3t058498
Triacylglycerol lipase SDP1-like	1	0.16	Cs3t098485
DExH-box ATP-dependent RNA helicase DExH12	1	0.16	Cs3t119735
Receptor-like kinase TMK4	1	0.16	Cs3t043446
Holliday junction resolvase MOC1, chloroplastic	1	0.16	Cs3t150113
L-ascorbate oxidase homolog	1	0.16	Cs3t149725
Metal tolerance protein 12	1	0.16	Cs3t123192
Acyl transferase 5-like	1	0.16	Cs3t133027
DnaJ homolog subfamily B member 13-like	1	0.16	Cs3t119923
Late embryogenesis abundant	1	0.16	Cs3t093752
Receptor-like protein 51	1	0.16	Cs3t090073
Villin-5-like	1	0.16	Cs3t155289
Phosphatidylinositol 4-phosphate 5-kinase 9	1	0.16	Cs3t095841
Protein transport protein SEC13 homolog B-like	1	0.16	Cs3t153384
Vacuolar protein sorting-associated protein 27	1	0.16	Cs3t156183
Glutamate receptor 2.7-like	1	0.16	Cs3t034218
Beta-glucosidase 12-like isoform X2	1	0.16	Cs3t089682
Beta-glucuronosyltransferase GlcAT14A-like	1	0.16	Cs3t109300
Methylthioribose-1-phosphate isomerase	1	0.16	Cs3t131589
Serine/threonine-protein kinase Nek2-like	1	0.16	Cs3t067894
Heterogeneous nuclear ribonucleoprotein R	1	0.16	Cs3t139605
Serine/threonine-protein phosphatase PP2A catalytic subunit	1	0.16	Cs3t117894
26S proteasome regulatory subunit 6A homolog A	1	0.16	Cs3t049455
E3 ubiquitin-protein ligase HERC2	1	0.16	Cs3t071079
Putative protein kinase, partial	1	0.16	Cs3t060272
ABC transporter I family member 6, chloroplastic-like	1	0.16	Cs3t114933
Paladin	1	0.16	Cs3t161117
Translation factor GUF1 chloroplastic-like, partial	1	0.16	Cs3t157570
Transport inhibitor response 1-like protein Os04g0395600	1	0.16	Cs3t128986
E3 ubiquitin-protein ligase RING1-like	1	0.16	Cs3t170910
Acetyl-CoA acetyltransferase, cytosolic 1-like	1	0.16	Cs3t061587
Protein LEO1 homolog	1	0.16	Cs3t008141
Lysosomal Pro-X carboxypeptidase-like	1	0.16	Cs3t103662
Formin-like protein 6	1	0.16	Cs3t106364
Ubiquitin carboxyl-terminal hydrolase 23-like	1	0.16	Cs3t161312
Receptor-like protein 4	1	0.16	Cs3t038202
Probable lysophospholipase BODYGUARD 4	1	0.16	Cs3t019141
Ribonuclease III domain-containing protein RNC1, chloroplastic	1	0.16	Cs3t077105
LEC14B homolog isoform X1	1	0.16	Cs3t149013
K(+) efflux antiporter 1, chloroplastic	1	0.16	Cs3t134766
Protein GID8 homolog	1	0.16	Cs3t144030
BI1-like protein	1	0.16	Cs3t159048
Putative E3 ubiquitin-protein ligase XBAT35	1	0.16	Cs3t020254
Putative H/ACA ribonucleoprotein complex subunit 1-like protein 1	1	0.16	Cs3t015039
Chromatin modification-related protein EAF1 B	1	0.16	Cs3t116045
ATPase family AAA domain-containing protein 5	1	0.16	Cs3t014104
GPI transamidase component PIG-S isoform X1	1	0.16	Cs3t064191
Sperm-associated antigen 1A	1	0.16	Cs3t158799
Probable mediator of RNA polymerase II transcription subunit 26b	1	0.16	Cs3t064770
Suppressor of RPS4-RLD 1	1	0.16	Cs3t039324
Protein ALWAYS EARLY 2-like isoform X2	1	0.16	Cs3t049919
Glucose-induced degradation protein 8 homolog	1	0.16	Cs3t111727
DEAD-box ATP-dependent RNA helicase 7-like	1	0.16	Cs3t145989
Phosphomethylpyrimidine synthase, chloroplastic isoform X3	1	0.16	Cs3t163102
E3 ubiquitin-protein ligase UPL2	1	0.16	Cs3t167598
Protein FLX-like 1	1	0.16	Cs3t105433
THO complex subunit 2-like isoform X3	1	0.16	Cs3t026723
E3 ubiquitin-protein ligase ATL6-like	1	0.16	Cs3t090535
Probable 1-acylglycerol-3-phosphate O-acyltransferase isoform X1	1	0.16	Cs3t139668
ABC transporter A family member 8	1	0.16	Cs3t177513
ABC transporter E family member 2-like, partial	1	0.16	Cs3t170396
Protein REDUCED WALL ACETYLATION 1	1	0.16	Cs3t178300
Probable polyamine oxidase 2 isoform X2	1	0.16	Cs3t166713
Chloride channel protein CLC-c-like	1	0.16	Cs3t070411
Cystinosin homolog	1	0.16	Cs3t002370
Ribosomal RNA-processing protein 7 homolog A	1	0.16	Cs3t167787
DUF724 domain-containing protein 6 isoform X2	1	0.16	Cs3t050948
Cleavage and polyadenylation specificity factor subunit 3-II	1	0.16	Cs3t133119
Katanin p60 ATPase-containing subunit A-like 2 isoform X2	1	0.16	Cs3t038547
NADPH-dependent diflavin oxidoreductase 1 isoform X1	1	0.16	Cs3t118858
Putative cytochrome c oxidase subunit 5b-like	1	0.16	Cs3t105437
Titin	1	0.16	Cs3t021454
ABC transporter D family member 1	1	0.16	Cs3t168246
CBS domain-containing protein CBSX5-like	1	0.16	Cs3t145953
Putative methyltransferase PMT21	1	0.16	Cs3t081168
Probable amino-acid acetyltransferase NAGS1, chloroplastic	1	0.16	Cs3t070297
Reverse transcriptase zinc-binding domain	1	0.16	Cs3t160651
NADH dehydrogenase [ubiquinone] flavoprotein 1, mitochondrial	1	0.16	Cs3t106379
Aspartic proteinase-like	1	0.16	Cs3t018352
Protein NRT1/ PTR FAMILY 2.7-like	1	0.16	Cs3t155457
Probable serine/threonine-protein kinase WNK7	1	0.16	Cs3t140213
Glucose-6-phosphate 1-dehydrogenase, chloroplastic-like isoform X3	1	0.16	Cs3t093563
Triacylglycerol lipase SDP1 isoform X3	1	0.16	Cs3t081929
Probable E3 ubiquitin ligase SUD1	1	0.16	Cs3t117347
Mitogen-activated protein kinase 16-like	1	0.16	Cs3t008936
DNA damage-binding protein 1a isoform X1	1	0.16	Cs3t126389
Probable pectinesterase/pectinesterase inhibitor 34	1	0.16	Cs3t052533
Proline synthase co-transcribed bacterial homolog protein-like	1	0.16	Cs3t029203
Putative RNA polymerase II subunit B1 CTD phosphatase RPAP2 homolog	1	0.16	Cs3t149935
Soluble starch synthase 2-2, chloroplastic/amyloplastic	1	0.16	Cs3t007707
TRNA dimethylallyltransferase 2	1	0.16	Cs3t083193
Scarecrow-like protein 6, partial	1	0.16	Cs3t156812
Cell division control protein 48 homolog D-like	1	0.16	Cs3t153980
Protein ODORANT1-like	1	0.16	Cs3t106446
SWI/SNF complex subunit SWI3C	1	0.16	Cs3t014159
E3 ubiquitin-protein ligase MBR2-like isoform X6	1	0.16	Cs3t055572
TRNA (guanine(37)-N1)-methyltransferase 1	1	0.16	Cs3t024066
Gamma-tubulin complex component 4	1	0.16	Cs3t013508
WD repeat-containing protein RUP2-like	1	0.16	Cs3t105172
Phosphoglucan, water dikinase, chloroplastic	1	0.16	Cs3t115033
O-fucosyltransferase 6	1	0.16	Cs3t101369
Putative clathrin assembly protein	1	0.16	Cs3t144570
UPF0496 protein 1-like	1	0.16	Cs3t012886
Glycosyltransferase BC10	1	0.16	Cs3t109419
Beta-fructofuranosidase 1-like	1	0.16	Cs3t148780
Nitrate regulatory gene2 protein	1	0.16	Cs3t029076
Nuclear factor related to kappa-B-binding protein	1	0.16	Cs3t067709
Actin-7	1	0.16	Cs3t091946
WD repeat-containing protein 7 isoform X1	1	0.16	Cs3t154596
TSL-kinase interacting protein 1	1	0.16	Cs3t129105
Growth hormone-regulated TBC protein 1	1	0.16	Cs3t059130
Proton pump-interactor 1-like	1	0.16	Cs3t046897
Bifunctional riboflavin kinase/FMN phosphatase	1	0.16	Cs3t012381
Pyrophosphate-energized vacuolar membrane proton pump-like	1	0.16	Cs3t067777
Leishmanolysin-like peptidase	1	0.16	Cs3t002059
GPI mannosyltransferase 3	1	0.16	Cs3t007838
Dual specificity protein phosphatase PHS1	1	0.16	Cs3t165164
17.3 kDa class I heat shock protein-like	1	0.16	Cs3t094164
DNA-directed RNA polymerase III subunit 2	1	0.16	Cs3t177902
Cytochrome P450 734A6-like	1	0.16	Cs3t139630
Outer envelope protein 64, chloroplastic	1	0.16	Cs3t127826
Mitochondrial adenine nucleotide transporter ADNT1, partial	1	0.16	Cs3t033558
6-phosphogluconate dehydrogenase, partial	1	0.16	Cs3t082071
LRR receptor-like serine/threonine-protein kinase GSO1	1	0.16	Cs3t011016
RING-H2 finger protein ATL67-like	1	0.16	Cs3t060782
Transmembrane protein 53 isoform X2	1	0.16	Cs3t067907
Cellulose synthase-like protein D5	1	0.16	Cs3t062290
Protein LAS1	1	0.16	Cs3t080988
Zinc finger CCCH domain-containing protein 32-like	1	0.16	Cs3t008816
F-box/kelch-repeat protein	1	0.16	Cs3t004466
Octaketide synthase 3-like	1	0.16	Cs3t089125
Probable plastidic glucose transporter 2 isoform X2	1	0.16	Cs3t089090
Serine/threonine-protein phosphatase BSL1 homolog	1	0.16	Cs3t053524
DNA helicase INO80-like isoform X2	1	0.16	Cs3t010616
Cellulose synthase A catalytic subunit 3 [UDP-forming]	1	0.16	Cs3t119167
Ketol-acid reductoisomerase, chloroplastic-like	1	0.16	Cs3t043217
Probable LRR receptor-like serine/threonine-protein kinase	1	0.16	Cs3t067254
Probable helicase CHR10 isoform X1	1	0.16	Cs3t125548
Type 2 DNA topoisomerase 6 subunit B-like isoform X1	1	0.16	Cs3t160181
Probable potassium transporter 11	1	0.16	Cs3t122717
Protein CELLULOSE SYNTHASE INTERACTIVE 3	1	0.16	Cs3t019223
Senescence-specific cysteine protease SAG39-like	1	0.16	Cs3t000351
Dynamin-related protein 5A	1	0.16	Cs3t033369
Alpha carbonic anhydrase 1, chloroplastic, partial	1	0.16	Cs3t001331
Metallothionein-like protein type 2	1	0.16	Cs3t053965
Cystathionine gamma-synthase 1, chloroplastic-like	1	0.16	Cs3t030903
Pre-mRNA-processing-splicing factor 8-like	1	0.16	Cs3t126012
Heterogeneous nuclear ribonucleoprotein Q	1	0.16	Cs3t149746
Protein LEO1 homolog isoform X2	1	0.16	Cs3t054529
5'-3' exoribonuclease 4-like isoform X1	1	0.16	Cs3t170628
Peptidyl-prolyl cis-trans isomerase FKBP16-4, chloroplastic	1	0.16	Cs3t007520
Nucleobase-ascorbate transporter 6	1	0.16	Cs3t156022
Plant intracellular Ras-group-related LRR protein 5-like	1	0.16	Cs3t104483
Purple acid phosphatase 22-like	1	0.16	Cs3t019809
Protein FLX-like 3	1	0.16	Cs3t062223
30S ribosomal protein S21, chloroplastic	1	0.16	Cs3t091395
IAA-amino acid hydrolase ILR1-like 1	1	0.16	Cs3t160194
ATP-dependent Clp protease proteolytic subunit 4, chloroplastic	1	0.16	Cs3t091673
Polyadenylate-binding protein 2-like isoform X3	1	0.16	Cs3t018079
Serine hydroxymethyltransferase, mitochondrial	1	0.16	Cs3t003530
DnaJ homolog subfamily B member 8 isoform X3	1	0.16	Cs3t060354
Crocetin glucosyltransferase 74AD1	1	0.16	Cs3t098709
Scarecrow-like protein 1-like transcript variant X2	1	0.16	Cs3t104665
Calmodulin-binding receptor-like cytoplasmic kinase 2	1	0.16	Cs3t054047
Myosin-binding protein 1-like isoform X1	1	0.16	Cs3t033550
Inositol 3-kinase-like	1	0.16	Cs3t048032
Phosphoenolpyruvate carboxykinase [ATP]-like	1	0.16	Cs3t119460
BEACH domain-containing protein B isoform X1	1	0.16	Cs3t001141
Ribonuclease P protein subunit p25-like protein	1	0.16	Cs3t034493
Exocyst complex component SEC8	1	0.16	Cs3t058153
DEAD-box ATP-dependent RNA helicase 53-like	1	0.16	Cs3t015117
Protein REDUCED WALL ACETYLATION 1-like	1	0.16	Cs3t115009
Elongation factor Ts, mitochondrial	1	0.16	Cs3t168892
Neutral/alkaline invertase 1, mitochondrial	1	0.16	Cs3t036300
Cytosolic enolase 3 isoform X2	1	0.16	Cs3t083706
Lipoyl synthase, chloroplastic	1	0.16	Cs3t102841
Aspartic proteinase CDR1-like	1	0.16	Cs3t153748
Flavonoid 3'5'-hydroxylase	1	0.16	Cs3t097184
Probable proteasome inhibitor	1	0.16	Cs3t039132
Putative nucleotidyltransferase, Ribonuclease H	1	0.16	Cs3t007245
AT-rich interactive domain-containing protein 4	1	0.16	Cs3t162680
CDK5RAP3-like protein	1	0.16	Cs3t020915
Ninja-family protein Os05g0558800-like	1	0.16	Cs3t093044
Serine hydroxymethyltransferase, mitochondrial-like	1	0.16	Cs3t008890
Leucine--tRNA ligase, cytoplasmic	1	0.16	Cs3t171328
GAD1	1	0.16	Cs3t099913
WPP domain-interacting protein 2	1	0.16	Cs3t170736
Ribulose-1,5-bisphosphate carboxylase/oxygenase small subunit, partial	1	0.16	Cs3t110048
Scarecrow-like protein 15 isoform X1	1	0.16	Cs3t136621
Ribosomal RNA small subunit methyltransferase	1	0.16	Cs3t151356
Zinc finger protein CONSTANS-LIKE 9-like	1	0.16	Cs3t175556
Methyl-CpG-binding domain-containing protein 9-like	1	0.16	Cs3t080124
Myricetin 3-O-glucosyl 1,2-rhamnoside 6'-O-caffeoyl transferase	1	0.16	Cs3t158249
Nucleobase-ascorbate transporter 12-like	1	0.16	Cs3t047144
RNA demethylase ALKBH10B	1	0.16	Cs3t036270
Transcription factor E2FB	1	0.16	Cs3t148435
Phosphatidylinositol 4-kinase beta 1	1	0.16	Cs3t132878
BAG family molecular chaperone regulator 7	1	0.16	Cs3t041709
Ribonuclease TUDOR 1-like	1	0.16	Cs3t044743
SNARE-interacting protein KEULE-like isoform X2	1	0.16	Cs3t023744
Enolase 1, chloroplastic	1	0.16	Cs3t145846
RNA polymerase beta'', partial (chloroplast)	1	0.16	Cs3t165685
Probable boron transporter 2	1	0.16	Cs3t088038
Vesicle-associated protein 2-1-like isoform X3	1	0.16	Cs3t099474
PH, RCC1 and FYVE domains-containing protein 1	1	0.16	Cs3t142530
Trafficking protein particle complex subunit 12	1	0.16	Cs3t078429
Probable metal-nicotianamine transporter YSL6 isoform X1	1	0.16	Cs3t048231
UDP-glucose-dependent glucosyltransferase UGT703C1	1	0.16	Cs3t044289
Protein fluG	1	0.16	Cs3t019769
Probable methyltransferase PMT21	1	0.16	Cs3t025709
E3 ubiquitin-protein ligase DIS1-like	1	0.16	Cs3t018372
Trafficking protein particle complex subunit 6b	1	0.16	Cs3t056810
UvrD-like Helicase	1	0.16	Cs3t075317
General transcription and DNA repair factor IIH helicase subunit XPB1	1	0.16	Cs3t077874
Alpha,alpha-trehalose-phosphate synthase [UDP-forming] 5-like	1	0.16	Cs3t106226
Leucine--tRNA ligase, chloroplastic/mitochondrial	1	0.16	Cs3t006418
Pheophytinase, chloroplastic	1	0.16	Cs3t136027
Glutamic acid-rich protein-like isoform X1	1	0.16	Cs3t062410
Cytochrome P450 89A2-like	1	0.16	Cs3t067478
17.6 kDa class I heat shock protein	1	0.16	Cs3t098724
Invertase	1	0.16	Cs3t096995
Callose synthase 1	1	0.16	Cs3t086692
Probable mediator of RNA polymerase II transcription subunit 37c	1	0.16	Cs3t071441
DIS3-like exonuclease 2 isoform X1	1	0.16	Cs3t037636
Probable leucine-rich repeat receptor-like protein kinase	1	0.16	Cs3t118790
DEAD-box ATP-dependent RNA helicase 16	1	0.16	Cs3t040996
Phosphatidylinositol 4-kinase beta-like protein	1	0.16	Cs3t049164
Putative chloride channel-like protein CLC-g isoform X1	1	0.16	Cs3t087654
Probable serine/threonine-protein kinase PBL21	1	0.16	Cs3t167629
Tudor domain	1	0.16	Cs3t015333
Transmembrane 9 superfamily member 1-like	1	0.16	Cs3t042819
Cysteine-rich receptor-like protein kinase 6 isoform X1	1	0.16	Cs3t036683
Putative lipid-A-disaccharide synthase, mitochondrial	1	0.16	Cs3t039482
Cell division cycle 20.2, cofactor of APC complex-like	1	0.16	Cs3t092702
ATPase 8, plasma membrane-type-like	1	0.16	Cs3t005398
Magnesium-chelatase subunit ChlH, chloroplastic	1	0.16	Cs3t139539
ATP-dependent Clp protease ATP-binding subunit ClpA homolog CD4A, chloroplastic-like, partial	1	0.16	Cs3t017745
Probable pectinesterase/pectinesterase inhibitor 36	1	0.16	Cs3t127897
Tenascin-N	1	0.16	Cs3t155085
DNA mismatch repair protein MSH6	1	0.16	Cs3t031713
Bifunctional aspartokinase/homoserine dehydrogenase 1, chloroplastic-like isoform X2	1	0.16	Cs3t101333
RGS domain-containing serine/threonine-protein kinase A isoform X6	1	0.16	Cs3t056768
Two-pore potassium channel 5-like	1	0.16	Cs3t151478
Coatomer subunit alpha-1-like	1	0.16	Cs3t146250
Regulator of nonsense transcripts 1 homolog	1	0.16	Cs3t036487
Exportin-T	1	0.16	Cs3t043794
Peroxisome biogenesis 5 -like protein	1	0.16	Cs3t125720
E3 ubiquitin-protein ligase SINAT5 isoform X2	1	0.16	Cs3t003254
Zinc finger BED domain-containing protein DAYSLEEPER	1	0.16	Cs3t145096
Probable inactive purple acid phosphatase 2	1	0.16	Cs3t005442
Transcription elongation factor SPT6-like isoform X2	1	0.16	Cs3t155434
Beta-galactosidase 3	1	0.16	Cs3t136302
Probable dolichyl-diphosphooligosaccharide--protein glycosyltransferase subunit 3B	1	0.16	Cs3t105490
Serine/threonine-protein kinase ATM	1	0.16	Cs3t059225
Probably inactive leucine-rich repeat receptor-like protein kinase	1	0.16	Cs3t008522
Exocyst complex component EXO70A1-like	1	0.16	Cs3t026361
E3 ubiquitin ligase	1	0.16	Cs3t136351
Cobalamine-independent methionine synthase, partial	1	0.16	Cs3t176972
RING-H2 finger protein ATL68	1	0.16	Cs3t117646
Expansin-like A2	1	0.16	Cs3t061727
Chromatin remodeling protein EBS	1	0.16	Cs3t047121
14-3-3-like protein B isoform X1	1	0.16	Cs3t035824
Beta-glucosidase 25 isoform X4	1	0.16	Cs3t092175
Cytochrome c biogenesis CcmF C-terminal-like mitochondrial protein	1	0.16	Cs3t061841
Probable calcium-binding protein CML18	1	0.16	Cs3t046663
Beta-galactosidase-like	1	0.16	Cs3t094201
Nuclear pore complex protein NUP98A isoform X2	1	0.16	Cs3t022327
Phosphoenolpyruvate carboxylase 4	1	0.16	Cs3t009256
Polynucleotide 3'-phosphatase ZDP isoform X2	1	0.16	Cs3t002082
DEAD-box ATP-dependent RNA helicase 50 isoform X2	1	0.16	Cs3t165338
Protein Barley B recombinant-like	1	0.16	Cs3t084372
Dihydrolipoyllysine-residue acetyltransferase component 2 of pyruvate dehydrogenase complex, mitochondrial-like	1	0.16	Cs3t080448
Peptidyl-prolyl cis-trans isomerase CYP71 isoform X1	1	0.16	Cs3t051125
Long chain acyl-CoA synthetase 4-like	1	0.16	Cs3t115664
Protein CELLULOSE SYNTHASE INTERACTIVE 1-like	1	0.16	Cs3t156117
Probable glycosyltransferase	1	0.16	Cs3t160791
Probable histidine kinase 3	1	0.16	Cs3t044507
Probable monogalactosyldiacylglycerol synthase 3, chloroplastic	1	0.16	Cs3t008414
Postreplication repair E3 ubiquitin-protein ligase RAD18-like	1	0.16	Cs3t093075
14-3-3-like protein	1	0.16	Cs3t159674
DNA polymerase epsilon catalytic subunit A	1	0.16	Cs3t126203
Probable inactive heme oxygenase 2, chloroplastic	1	0.16	Cs3t133274
Probable fructokinase-1	1	0.16	Cs3t042644
ADP-ribosylation factor GTPase-activating protein AGD3	1	0.16	Cs3t030941
Transcription termination factor MTERF2, chloroplastic isoform X1	1	0.16	Cs3t170350
Ammonium transporter 1 member 2-like	1	0.16	Cs3t102263
Protein WEAK CHLOROPLAST MOVEMENT UNDER BLUE LIGHT 1-like	1	0.16	Cs3t014913
Zinc finger CCCH-type with G patch domain-containing protein	1	0.16	Cs3t019041
Serine/threonine protein phosphatase 2A regulatory subunit B''beta-like isoform X1	1	0.16	Cs3t044189
Dihydrolipoyllysine-residue acetyltransferase component 1 of pyruvate dehydrogenase complex, mitochondrial	1	0.16	Cs3t140620
E3 ubiquitin-protein ligase MBR2-like	1	0.16	Cs3t105734
Protein CHROMATIN REMODELING 4	1	0.16	Cs3t055845
DNA-directed RNA polymerase beta'' chain, partial (chloroplast)	1	0.16	Cs3t069789
Probable polyamine aminopropyl transferase	1	0.16	Cs3t072815
Probable receptor-like protein kinase	1	0.16	Cs3t163207
Probable serine/threonine-protein kinase	1	0.16	Cs3t146109
26S proteasome regulatory subunit 4 homolog B	1	0.16	Cs3t149194
Indole-3-glycerol phosphate synthase, chloroplastic isoform X2	1	0.16	Cs3t023449
AP-1 complex subunit gamma-2-like	1	0.16	Cs3t177194
YTH domain-containing family protein 1 isoform X2	1	0.16	Cs3t158853
BZIP transcription factor 53-like	1	0.16	Cs3t038752
Soluble inorganic pyrophosphatase 6, chloroplastic-like	1	0.16	Cs3t009191
Zinc finger CCCH domain-containing protein 7	1	0.16	Cs3t033187
RNA polymerase beta' subunit (chloroplast)	1	0.16	Cs3t106508
BRO1 domain-containing protein BROX	1	0.16	Cs3t096729
U4/U6.U5 tri-snRNP-associated protein 2-like	1	0.16	Cs3t134969
Scarecrow-like protein 21	1	0.16	Cs3t134705
Pyruvate decarboxylase 1-like	1	0.16	Cs3t013297
BTB/POZ and MATH domain-containing protein 4-like	1	0.16	Cs3t116675
Golgin subfamily B member 1 isoform X1	1	0.16	Cs3t043818
Photosystem I assembly protein ycf4 (chloroplast)	1	0.16	Cs3t116370
Ethylene-responsive transcription factor RAP2-7	1	0.16	Cs3t027571
Regulator of nonsense transcripts UPF2-like	1	0.16	Cs3t075124
Aspartic proteinase-like protein 2 isoform X4	1	0.16	Cs3t036907
U3 small nucleolar RNA-associated protein 14	1	0.16	Cs3t079774
F-box protein PP2-A13-like	1	0.16	Cs3t162882
Phosphoinositide phospholipase C 6	1	0.16	Cs3t051547
Clathrin heavy chain 1-like isoform X1	1	0.16	Cs3t083161
Putative threonine aspartase isoform X4	1	0.16	Cs3t021215
Probable potassium transporter 17	1	0.16	Cs3t020563
Protein NRT1/ PTR FAMILY 6.2-like isoform X2	1	0.16	Cs3t046540
YTH domain-containing protein ECT2	1	0.16	Cs3t104593
WUSCHEL-related homeobox 6-like isoform X1	1	0.16	Cs3t047217
GPALPP motifs-containing protein 1	1	0.16	Cs3t160811
Vesicle-associated protein 2-1 isoform X2	1	0.16	Cs3t167510
Probable sucrose-phosphate synthase 2	1	0.16	Cs3t164454
Ras-related protein RABB1c	1	0.16	Cs3t129008
Myosin-binding protein 3-like	1	0.16	Cs3t003038
Double-stranded RNA-binding protein 8	1	0.16	Cs3t012708
Serine racemase-like isoform X3	1	0.16	Cs3t077492
Sodium/calcium exchanger NCL2	1	0.16	Cs3t137513
DDRGK domain-containing protein 1	1	0.16	Cs3t165688
Pyruvate kinase 1, cytosolic-like isoform X1	1	0.16	Cs3t100092
Gamma carbonic anhydrase 1, mitochondrial-like	1	0.16	Cs3t079910
Inositol-tetrakisphosphate 1-kinase 6 isoform X3	1	0.16	Cs3t077519
Rac-like GTP-binding protein 7	1	0.16	Cs3t152021
Putative chloride channel, voltage gated, Serine/threonine-protein kinase Plk3	1	0.16	Cs3t076829
Protein CHLORORESPIRATORY REDUCTION 6, chloroplastic	1	0.16	Cs3t057235
DNA-(apurinic or apyrimidinic site) lyase	1	0.16	Cs3t033248
5'-3' exoribonuclease 4-like isoform X2	1	0.16	Cs3t090329
NEDD8-conjugating enzyme Ubc12	1	0.16	Cs3t010371
Biotin synthase	1	0.16	Cs3t173209
Probable serine/threonine-protein kinase PBL2	1	0.16	Cs3t089911
Caffeoylshikimate esterase	1	0.16	Cs3t132778
Cyclin-dependent kinase G-2 isoform X1	1	0.16	Cs3t065574
Protein SUPPRESSOR OF MAX2 1-like	1	0.16	Cs3t060134
Tankyrase-2	1	0.16	Cs3t128715
Probable methionine--tRNA ligase isoform X2	1	0.16	Cs3t169500
SNARE-interacting protein KEULE	1	0.16	Cs3t090945
Probable ADP-ribosylation factor GTPase-activating protein AGD6	1	0.16	Cs3t078140
Protein SUPPRESSOR OF GENE SILENCING 3 homolog	1	0.16	Cs3t145968
Arginine--tRNA ligase, chloroplastic/mitochondrial	1	0.16	Cs3t023329
Clathrin light chain 2	1	0.16	Cs3t044534
Protein neuralized	1	0.16	Cs3t146970
Zinc finger CCCH domain-containing protein ZFN-like	1	0.16	Cs3t036725
Vacuolar invertase	1	0.16	Cs3t059691
Lysine-specific demethylase JMJ703 isoform X2	1	0.16	Cs3t033778
Formin-like protein 20 isoform X2	1	0.16	Cs3t101432
B3 domain-containing protein Os07g0563300-like	1	0.16	Cs3t058277
Putative aminoacrylate hydrolase RutD	1	0.16	Cs3t080572
DNA-damage-repair/toleration protein DRT100-like	1	0.16	Cs3t002334
Katanin p60 ATPase-containing subunit A-like 2 isoform X1	1	0.16	Cs3t120093
TSET complex member tstF	1	0.16	Cs3t124143
Cell polarity protein mor2 isoform X3	1	0.16	Cs3t077787
Clavaminate synthase-like protein	1	0.16	Cs3t105407
Chlorophyll a-b binding protein CP26, chloroplastic-like	1	0.16	Cs3t088949
Probable potassium transporter 2	1	0.16	Cs3t027376
E3 ubiquitin-protein ligase CIP8-like	1	0.16	Cs3t143309
Flavonol synthase	1	0.16	Cs3t014288
Transcriptional activator DEMETER-like	1	0.16	Cs3t083430
U-box domain-containing protein 4-like	1	0.16	Cs3t002785
Ribonucleoside-diphosphate reductase large subunit	1	0.16	Cs3t160615
60S ribosomal protein L2, mitochondrial	1	0.16	Cs3t137714
Coenzyme Q-binding protein COQ10 homolog, mitochondrial-like	1	0.16	Cs3t020724
Transcription elongation factor SPT6 homolog	1	0.16	Cs3t051695
Alpha-glucosidase	1	0.16	Cs3t030059
ABC transporter C family member 10-like	1	0.16	Cs3t125358
S-norcoclaurine synthase 1-like	1	0.16	Cs3t170798
Transmembrane and coiled-coil domain-containing protein 4 isoform X1	1	0.16	Cs3t098941
Aluminum-activated malate transporter 9-like	1	0.16	Cs3t093989
F-box protein SKIP1	1	0.16	Cs3t113369
40S ribosomal protein S27-2-like	1	0.16	Cs3t048538
FHA domain-containing protein FHA2	1	0.16	Cs3t013008

## Sheet: Table S4
Supplementary Table 4 The enriched GO terms for the specific genes in C. sativus.
GO category	GO term	GO description	Total number of annotated GO terms in the transcriptome of C. sativus (N)	Total number of a certain GO term in the transcriptome of C. sativus (M)	Total number of GO terms in the specific genes of C. sativus (n)	Total number of a certain GO terms in the specific genes of C. sativus (k)	P-value
Molecular function	GO:0004553	Hydrolase activity, hydrolyzing O-glycosyl compounds	20627	407	4068	179	2.38e-29
Molecular function	GO:0016760	Cellulose synthase (UDP-forming) activity	20627	111	4068	72	3.63e-25
Biological process	GO:0019684	Photosynthesis, light reaction	11171	61	2821	49	2.29e-19
Molecular function	GO:0030599	Pectinesterase activity	20627	99	4068	60	4.81e-19
Biological process	GO:0030244	Cellulose biosynthetic process	11171	111	2821	72	1.18e-18
Molecular function	GO:0016168	Chlorophyll binding	20627	37	4068	31	8.34e-17
Molecular function	GO:0008964	Phosphoenolpyruvate carboxylase activity	20627	43	4068	32	1.41e-14
Molecular function	GO:0016702	Oxidoreductase activity, acting on single donors with incorporation of molecular oxygen, incorporation of two atoms of oxygen	20627	71	4068	43	4.94e-14
Biological process	GO:0042545	Cell wall modification	11171	99	2821	60	8.46e-14
Molecular function	GO:0009678	Hydrogen-translocating pyrophosphatase activity	20627	38	4068	28	9.77e-13
Biological process	GO:0005975	Carbohydrate metabolic process	11171	588	2821	224	1.11e-12
Biological process	GO:0009767	Photosynthetic electron transport chain	11171	40	2821	31	5.89e-12
Molecular function	GO:0004012	Phospholipid-translocating ATPase activity	20627	53	4068	33	1.46e-11
Molecular function	GO:0003824	Catalytic activity	20627	979	4068	276	3.95e-11
Molecular function	GO:0004427	Inorganic diphosphatase activity	20627	47	4068	30	5e-11
Molecular function	GO:0003871	5-methyltetrahydropteroyltriglutamate-homocysteine S-methyltransferase activity	20627	23	4068	19	1.51e-10
Biological process	GO:0015977	Carbon fixation	11171	46	2821	32	3.22e-10
Molecular function	GO:0045156	Electron transporter, transferring electrons within the cyclic electron transport pathway of photosynthesis activity	20627	23	4068	18	2.38e-09
Biological process	GO:0007017	Microtubule-based process	11171	73	2821	41	1.7e-08
Molecular function	GO:0015079	Potassium ion transmembrane transporter activity	20627	46	4068	26	3.77e-08
Biological process	GO:0015914	Phospholipid transport	11171	55	2821	33	4.76e-08
Biological process	GO:0009772	Photosynthetic electron transport in photosystem II	11171	23	2821	18	1.45e-07
Molecular function	GO:0000287	Magnesium ion binding	20627	147	4068	55	4.55e-07
Biological process	GO:1902600	Hydrogen ion transmembrane transport	11171	49	2821	29	4.68e-07
Biological process	GO:0006099	Tricarboxylic acid cycle	11171	70	2821	36	2.22e-06
Molecular function	GO:0008271	Secondary active sulfate transmembrane transporter activity	20627	22	4068	14	8.4e-06
Biological process	GO:0009765	Photosynthesis, light harvesting	11171	50	2821	27	1.27e-05
Molecular function	GO:0004478	Methionine adenosyltransferase activity	20627	20	4068	13	1.28e-05
Molecular function	GO:0051082	Unfolded protein binding	20627	89	4068	35	1.53e-05
Biological process	GO:0071805	Potassium ion transmembrane transport	11171	48	2821	26	1.71e-05
Molecular function	GO:0016747	Transferase activity, transferring acyl groups other than amino-acyl groups	20627	137	4068	48	1.88e-05
Molecular function	GO:0004096	Catalase activity	20627	12	4068	9	5.5e-05
Biological process	GO:0008272	Sulfate transport	11171	23	2821	15	6.07e-05
Biological process	GO:1902358	Sulfate transmembrane transport	11171	7	2821	7	6.51e-05
Molecular function	GO:0015267	Channel activity	20627	44	4068	20	9.66e-05
Biological process	GO:0009086	Methionine biosynthetic process	11171	24	2821	15	0.00012409
Molecular function	GO:0097027	Ubiquitin-protein transferase activator activity	20627	18	4068	11	0.000138303
Molecular function	GO:0016161	Beta-amylase activity	20627	24	4068	13	0.000185209
Molecular function	GO:0016157	Sucrose synthase activity	20627	24	4068	13	0.000185209
Biological process	GO:0006556	S-adenosylmethionine biosynthetic process	11171	20	2821	13	0.000202165
Biological process	GO:0006633	Fatty acid biosynthetic process	11171	113	2821	46	0.000211437
Molecular function	GO:0010997	Anaphase-promoting complex binding	20627	19	4068	11	0.000269893
Molecular function	GO:0004451	Isocitrate lyase activity	20627	9	4068	7	0.000285186
Molecular function	GO:0004375	Glycine dehydrogenase (decarboxylating) activity	20627	7	4068	6	0.000341322
Molecular function	GO:0004559	Alpha-mannosidase activity	20627	12	4068	8	0.000523594
Molecular function	GO:0008792	Arginine decarboxylase activity	20627	12	4068	8	0.000523594
Molecular function	GO:0005200	Structural constituent of cytoskeleton	20627	49	4068	20	0.000561073
Molecular function	GO:0045549	9-cis-epoxycarotenoid dioxygenase activity	20627	18	4068	10	0.000806601
Molecular function	GO:0051213	Dioxygenase activity	20627	18	4068	10	0.000806601
Molecular function	GO:0010436	Carotenoid dioxygenase activity	20627	18	4068	10	0.000806601
Molecular function	GO:0015116	Sulfate transmembrane transporter activity	20627	18	4068	10	0.000806601
Molecular function	GO:0004743	Pyruvate kinase activity	20627	24	4068	12	0.000851
Molecular function	GO:0030955	Potassium ion binding	20627	24	4068	12	0.000851365
Molecular function	GO:0045300	Acyl-[acyl-carrier-protein] desaturase activity	20627	13	4068	8	0.00112569
Biological process	GO:1904668	Positive regulation of ubiquitin protein ligase activity	11171	18	2821	11	0.00135
Molecular function	GO:0008661	1-deoxy-D-xylulose-5-phosphate synthase activity	20627	14	4068	8	0.00217329
Biological process	GO:0005985	Sucrose metabolic process	11171	24	2821	13	0.00228499
Biological process	GO:0000272	Polysaccharide catabolic process	11171	24	2821	13	0.00228499
Molecular function	GO:0005452	Inorganic anion exchanger activity	20627	17	4068	9	0.00232052
Biological process	GO:0006527	Arginine catabolic process	11171	12	2821	8	0.00296525
Biological process	GO:0006013	Mannose metabolic process	11171	12	2821	8	0.00296525
Biological process	GO:0008295	Spermidine biosynthetic process	11171	30	2821	15	0.00301836
Biological process	GO:0006546	Glycine catabolic process	11171	8	2821	6	0.00445129
Biological process	GO:0005992	Trehalose biosynthetic process	11171	37	2821	17	0.00499464
Biological process	GO:0006631	Fatty acid metabolic process	11171	26	2821	13	0.00566222
Biological process	GO:0016118	Carotenoid catabolic process	11171	18	2821	10	0.00582067
Biological process	GO:0016124	Xanthophyll catabolic process	11171	18	2821	10	0.00582067
Biological process	GO:0016121	Carotene catabolic process	11171	18	2821	10	0.00582067
Molecular function	GO:0004190	Aspartic-type endopeptidase activity	20627	86	4068	27	0.00676055
Molecular function	GO:0005507	Copper ion binding	20627	64	4068	21	0.00924621
Molecular function	GO:0004332	Fructose-bisphosphate aldolase activity	20627	17	4068	8	0.0100057
Molecular function	GO:0004252	Serine-type endopeptidase activity	20627	105	4068	31	0.0103622
Molecular function	GO:0080048	GDP-D-glucose phosphorylase activity	20627	11	4068	6	0.010846
Molecular function	GO:0003777	Microtubule motor activity	20627	115	4068	33	0.0130417
Biological process	GO:0006820	Anion transport	11171	17	2821	9	0.0132
Molecular function	GO:0008081	Phosphoric diester hydrolase activity	20627	39	4068	14	0.013571
Biological process	GO:0006096	Glycolytic process	11171	85	2821	31	0.014015
Biological process	GO:0006635	Fatty acid beta-oxidation	11171	12	2821	7	0.0150347
Molecular function	GO:0004591	Oxoglutarate dehydrogenase (succinyl-transferring) activity	20627	6	4068	4	0.0161054
Molecular function	GO:0004491	Methylmalonate-semialdehyde dehydrogenase (acylating) activity	20627	6	4068	4	0.0161054
Biological process	GO:2000028	Regulation of photoperiodism, flowering	11171	5	2821	4	0.0162
Biological process	GO:0032886	Regulation of microtubule-based process	11171	5	2821	4	0.0162043
Molecular function	GO:0003857	3-hydroxyacyl-CoA dehydrogenase activity	20627	9	4068	5	0.0184331
Biological process	GO:0016114	Terpenoid biosynthetic process	11171	18	2821	9	0.0205606
Biological process	GO:0006950	Response to stress	11171	84	2821	30	0.0210129
Molecular function	GO:0019904	Protein domain specific binding	20627	23	4068	9	0.0250403
Molecular function	GO:0003883	CTP synthase activity	20627	4	4068	3	0.0261316
Molecular function	GO:0004421	Hydroxymethylglutaryl-CoA synthase activity	20627	4	4068	3	0.0261316
Molecular function	GO:0004420	Hydroxymethylglutaryl-CoA reductase (NADPH) activity	20627	10	4068	5	0.0309559
Molecular function	GO:0016627	Oxidoreductase activity, acting on the CH-CH group of donors	20627	35	4068	12	0.0309931
Molecular function	GO:0003917	DNA topoisomerase type I activity	20627	10	4068	5	0.031
Molecular function	GO:0016630	Protochlorophyllide reductase activity	20627	7	4068	4	0.0317487
Biological process	GO:0009228	Thiamine biosynthetic process	11171	6	2821	4	0.0389
Molecular function	GO:0004089	Carbonate dehydratase activity	20627	18	4068	7	0.0478645
Molecular function	GO:0003843	1,3-beta-D-glucan synthase activity	20627	18	4068	7	0.0478645
Molecular function	GO:0004014	Adenosylmethionine decarboxylase activity	20627	18	4068	7	0.0478645
Molecular function	GO:0036402	Proteasome-activating ATPase activity	20627	8	4068	4	0.0537288
Molecular function	GO:0003849	3-deoxy-7-phosphoheptulonate synthase activity	20627	8	4068	4	0.0537288
Molecular function	GO:0033947	Mannosylglycoprotein endo-beta-mannosidase activity	20627	5	4068	3	0.0557831
Molecular function	GO:0016841	Ammonia-lyase activity	20627	5	4068	3	0.0557831
Molecular function	GO:0010242	Oxygen evolving activity	20627	5	4068	3	0.0557831
Molecular function	GO:0004066	Asparagine synthase (glutamine-hydrolyzing) activity	20627	5	4068	3	0.0557831
Molecular function	GO:0003872	6-phosphofructokinase activity	20627	19	4068	7	0.0632847
Biological process	GO:0042752	Regulation of circadian rhythm	11171	2	2821	2	0.0637539
Molecular function	GO:0033926	Glycopeptide alpha-N-acetylgalactosaminidase activity	20627	12	4068	5	0.0688586
Molecular function	GO:0022857	Transmembrane transporter activity	20627	199	4068	48	0.0722582
Biological process	GO:0006559	L-phenylalanine catabolic process	11171	7	2821	4	0.0728514
Molecular function	GO:0015078	Hydrogen ion transmembrane transporter activity	20627	40	4068	12	0.0801182
Biological process	GO:0009958	Positive gravitropism	11171	10	2821	5	0.081023
Biological process	GO:0015743	Malate transport	11171	10	2821	5	0.081023
Biological process	GO:0015936	Coenzyme A metabolic process	11171	10	2821	5	0.081023
Molecular function	GO:0051015	Actin filament binding	20627	24	4068	8	0.0832737
Biological process	GO:0006979	Response to oxidative stress	11171	59	2821	20	0.0862447
Molecular function	GO:0050662	Coenzyme binding	20627	41	4068	12	0.0938018
Molecular function	GO:0003989	Acetyl-CoA carboxylase activity	20627	13	4068	5	0.0943242
Molecular function	GO:0008289	Lipid binding	20627	80	4068	21	0.094755
Molecular function	GO:0004579	Dolichyl-diphosphooligosaccharide-protein glycotransferase activity	20627	6	4068	3	0.0954607
Molecular function	GO:0004351	Glutamate decarboxylase activity	20627	6	4068	3	0.0954607
Molecular function	GO:0008097	5S rRNA binding	20627	6	4068	3	0.0954607
Molecular function	GO:0042578	Phosphoric ester hydrolase activity	20627	29	4068	9	0.10098
Molecular function	GO:0004013	Adenosylhomocysteinase activity	20627	3	4068	2	0.101329
Molecular function	GO:0004411	Homogentisate 1,2-dioxygenase activity	20627	3	4068	2	0.101329
Molecular function	GO:0009976	Tocopherol cyclase activity	20627	3	4068	2	0.101329
Molecular function	GO:0080123	Jasmonate-amino synthetase activity	20627	3	4068	2	0.101329
Molecular function	GO:0004107	Chorismate synthase activity	20627	3	4068	2	0.101329
Molecular function	GO:0003864	3-methyl-2-oxobutanoate hydroxymethyltransferase activity	20627	3	4068	2	0.101329
Molecular function	GO:0048529	Magnesium-protoporphyrin IX monomethyl ester (oxidative) cyclase activity	20627	3	4068	2	0.101329
Biological process	GO:0006529	Asparagine biosynthetic process	11171	5	2821	3	0.106153
Molecular function	GO:0008131	Primary amine oxidase activity	20627	10	4068	4	0.115972
Molecular function	GO:0080019	Fatty-acyl-CoA reductase (alcohol-forming) activity	20627	10	4068	4	0.115972
Molecular function	GO:0005089	Rho guanyl-nucleotide exchange factor activity	20627	10	4068	4	0.115972
Biological process	GO:0018298	Protein-chromophore linkage	11171	8	2821	4	0.117268
Biological process	GO:0015991	ATP hydrolysis coupled proton transport	11171	37	2821	13	0.117692
Molecular function	GO:0005525	GTP binding	20627	263	4068	60	0.118056
Molecular function	GO:0030246	Carbohydrate binding	20627	87	4068	22	0.12209
Molecular function	GO:0035091	Phosphatidylinositol binding	20627	14	4068	5	0.123858
Molecular function	GO:0003997	Acyl-CoA oxidase activity	20627	7	4068	3	0.143245
Molecular function	GO:0016719	Carotene 7,8-desaturase activity	20627	7	4068	3	0.143245
Biological process	GO:0006597	Spermine biosynthetic process	11171	18	2821	7	0.144682
Molecular function	GO:0032549	Ribonucleoside binding	20627	19	4068	6	0.155092
Biological process	GO:0015979	Photosynthesis	11171	85	2821	26	0.155903
Molecular function	GO:0016790	Thiolester hydrolase activity	20627	15	4068	5	0.157055
Molecular function	GO:0030976	Thiamine pyrophosphate binding	20627	15	4068	5	0.157055
Biological process	GO:0000184	Nuclear-transcribed mRNA catabolic process, nonsense-mediated decay	11171	3	2821	2	0.159
Biological process	GO:0009694	Jasmonic acid metabolic process	11171	3	2821	2	0.159079
Biological process	GO:0009864	Induced systemic resistance, jasmonic acid mediated signaling pathway	11171	3	2821	2	0.159079
Biological process	GO:0009611	Response to wounding	11171	3	2821	2	0.159079
Biological process	GO:0006570	Tyrosine metabolic process	11171	3	2821	2	0.159079
Molecular function	GO:0008234	Cysteine-type peptidase activity	20627	45	4068	12	0.161651
Biological process	GO:0050832	Defense response to fungus	11171	12	2821	5	0.162794
Biological process	GO:0016049	Cell growth	11171	22	2821	8	0.168429
Biological process	GO:0019752	Carboxylic acid metabolic process	11171	22	2821	8	0.168429
Biological process	GO:0040029	Regulation of gene expression, epigenetic	11171	9	2821	4	0.1704
Biological process	GO:0048364	Root development	11171	9	2821	4	0.1704
Biological process	GO:0042549	Photosystem II stabilization	11171	6	2821	3	0.173402
Biological process	GO:0006536	Glutamate metabolic process	11171	6	2821	3	0.173402
Biological process	GO:0006887	Exocytosis	11171	36	2821	12	0.175931
Biological process	GO:0009058	Biosynthetic process	11171	123	2821	36	0.176447
Molecular function	GO:0004564	Beta-fructofuranosidase activity	20627	4	4068	2	0.176526
Molecular function	GO:0008883	Glutamyl-tRNA reductase activity	20627	4	4068	2	0.176526
Molecular function	GO:0004575	Sucrose alpha-glucosidase activity	20627	4	4068	2	0.176526
Molecular function	GO:0004134	4-alpha-glucanotransferase activity	20627	4	4068	2	0.176526
Molecular function	GO:0015631	Tubulin binding	20627	4	4068	2	0.176526
Molecular function	GO:0004722	Protein serine/threonine phosphatase activity	20627	88	4068	21	0.196992
Molecular function	GO:0004576	Oligosaccharyl transferase activity	20627	8	4068	3	0.197
Molecular function	GO:0005338	Nucleotide-sugar transmembrane transporter activity	20627	1	4068	1	0.197217
Molecular function	GO:0030598	RRNA N-glycosylase activity	20627	1	4068	1	0.197217
Molecular function	GO:0017070	U6 snRNA binding	20627	1	4068	1	0.197217
Molecular function	GO:0016775	Phosphotransferase activity, nitrogenous group as acceptor	20627	1	4068	1	0.197217
Molecular function	GO:0005536	Glucose binding	20627	12	4068	4	0.198035
Molecular function	GO:0004396	Hexokinase activity	20627	12	4068	4	0.198035
Molecular function	GO:0016857	Racemase and epimerase activity, acting on carbohydrates and derivatives	20627	12	4068	4	0.198035
Biological process	GO:0006457	Protein folding	11171	121	2821	35	0.202
Molecular function	GO:0004601	Peroxidase activity	20627	38	4068	10	0.202497
Biological process	GO:0008652	Cellular amino acid biosynthetic process	11171	13	2821	5	0.212334
Biological process	GO:0010215	Cellulose microfibril organization	11171	13	2821	5	0.212334
Molecular function	GO:0016853	Isomerase activity	20627	21	4068	6	0.220501
Biological process	GO:0009073	Aromatic amino acid family biosynthetic process	11171	20	2821	7	0.222071
Biological process	GO:0007018	Microtubule-based movement	11171	115	2821	33	0.225439
Biological process	GO:0042147	Retrograde transport, endosome to Golgi	11171	10	2821	4	0.229985
Biological process	GO:0009308	Amine metabolic process	11171	10	2821	4	0.229985
Biological process	GO:0006661	Phosphatidylinositol biosynthetic process	11171	10	2821	4	0.229985
Molecular function	GO:0008168	Methyltransferase activity	20627	191	4068	42	0.239104
Molecular function	GO:0046923	ER retention sequence binding	20627	13	4068	4	0.244129
Biological process	GO:0010207	Photosystem II assembly	11171	7	2821	3	0.248814
Biological process	GO:0034551	Mitochondrial respiratory chain complex III assembly	11171	1	2821	1	0.252529
Biological process	GO:0017148	Negative regulation of translation	11171	1	2821	1	0.252529
Molecular function	GO:0016868	Intramolecular transferase activity, phosphotransferases	20627	9	4068	3	0.254449
Molecular function	GO:0004618	Phosphoglycerate kinase activity	20627	9	4068	3	0.254449
Molecular function	GO:0004719	Protein-L-isoaspartate (D-aspartate) O-methyltransferase activity	20627	5	4068	2	0.257021
Molecular function	GO:0004329	Formate-tetrahydrofolate ligase activity	20627	5	4068	2	0.257021
Molecular function	GO:0031683	G-protein beta/gamma-subunit complex binding	20627	5	4068	2	0.257021
Molecular function	GO:0008417	Fucosyltransferase activity	20627	5	4068	2	0.257021
Molecular function	GO:0004828	Serine-tRNA ligase activity	20627	5	4068	2	0.257021
Molecular function	GO:0005534	Galactose binding	20627	5	4068	2	0.257021
Molecular function	GO:0004654	Polyribonucleotide nucleotidyltransferase activity	20627	5	4068	2	0.257021
Molecular function	GO:0019001	Guanyl nucleotide binding	20627	5	4068	2	0.257021
Molecular function	GO:0003876	AMP deaminase activity	20627	5	4068	2	0.257021
Biological process	GO:0006265	DNA topological change	11171	14	2821	5	0.265832
Biological process	GO:0031204	Posttranslational protein targeting to membrane, translocation	11171	4	2821	2	0.265975
Biological process	GO:0015940	Pantothenate biosynthetic process	11171	4	2821	2	0.265975
Molecular function	GO:0005198	Structural molecule activity	20627	46	4068	11	0.289059
Molecular function	GO:0048038	Quinone binding	20627	14	4068	4	0.292237
Molecular function	GO:0019888	Protein phosphatase regulator activity	20627	14	4068	4	0.292237
Molecular function	GO:0008378	Galactosyltransferase activity	20627	23	4068	6	0.293164
Biological process	GO:0036092	Phosphatidylinositol-3-phosphate biosynthetic process	11171	11	2821	4	0.293622
Biological process	GO:0043044	ATP-dependent chromatin remodeling	11171	11	2821	4	0.294
Molecular function	GO:0015299	Solute:proton antiporter activity	20627	42	4068	10	0.307756
Molecular function	GO:0004568	Chitinase activity	20627	10	4068	3	0.313796
Molecular function	GO:0016307	Phosphatidylinositol phosphate kinase activity	20627	19	4068	5	0.315324
Molecular function	GO:0004674	Protein serine/threonine kinase activity	20627	38	4068	9	0.328499
Molecular function	GO:0004470	Malic enzyme activity	20627	6	4068	2	0.337801
Molecular function	GO:0004807	Triose-phosphate isomerase activity	20627	6	4068	2	0.337801
Molecular function	GO:0009916	Alternative oxidase activity	20627	6	4068	2	0.337801
Molecular function	GO:0005086	ARF guanyl-nucleotide exchange factor activity	20627	6	4068	2	0.337801
Molecular function	GO:0004823	Leucine-tRNA ligase activity	20627	6	4068	2	0.337801
Molecular function	GO:0070569	Uridylyltransferase activity	20627	6	4068	2	0.337801
Molecular function	GO:0004372	Glycine hydroxymethyltransferase activity	20627	6	4068	2	0.337801
Molecular function	GO:0004657	Proline dehydrogenase activity	20627	6	4068	2	0.338
Molecular function	GO:0004813	Alanine-tRNA ligase activity	20627	6	4068	2	0.338
Molecular function	GO:0000166	Nucleotide binding	20627	150	4068	32	0.340171
Molecular function	GO:0051745	4-hydroxy-3-methylbut-2-en-1-yl diphosphate reductase activity	20627	2	4068	1	0.355548
Molecular function	GO:0050664	Oxidoreductase activity, acting on NAD(P)H, oxygen as acceptor	20627	2	4068	1	0.355548
Molecular function	GO:0004798	Thymidylate kinase activity	20627	2	4068	1	0.355548
Molecular function	GO:0035299	Inositol pentakisphosphate 2-kinase activity	20627	2	4068	1	0.355548
Molecular function	GO:0008022	Protein C-terminus binding	20627	2	4068	1	0.355548
Molecular function	GO:0015204	Urea transmembrane transporter activity	20627	2	4068	1	0.355548
Molecular function	GO:0005093	Rab GDP-dissociation inhibitor activity	20627	2	4068	1	0.355548
Molecular function	GO:0004084	Branched-chain-amino-acid transaminase activity	20627	2	4068	1	0.355548
Molecular function	GO:0017112	Rab guanyl-nucleotide exchange factor activity	20627	2	4068	1	0.355548
Molecular function	GO:0008759	UDP-3-O-[3-hydroxymyristoyl] N-acetylglucosamine deacetylase activity	20627	2	4068	1	0.355548
Molecular function	GO:0016884	Carbon-nitrogen ligase activity, with glutamine as amido-N-donor	20627	2	4068	1	0.355548
Molecular function	GO:0051011	Microtubule minus-end binding	20627	2	4068	1	0.355548
Molecular function	GO:0044548	S100 protein binding	20627	2	4068	1	0.355548
Molecular function	GO:0004076	Biotin synthase activity	20627	2	4068	1	0.355548
Molecular function	GO:0004359	Glutaminase activity	20627	2	4068	1	0.355548
Molecular function	GO:0046429	4-hydroxy-3-methylbut-2-en-1-yl diphosphate synthase activity	20627	2	4068	1	0.355548
Molecular function	GO:0008641	Small protein activating enzyme activity	20627	20	4068	5	0.358204
Biological process	GO:0009664	Plant-type cell wall organization	11171	12	2821	4	0.359036
Biological process	GO:0046034	ATP metabolic process	11171	12	2821	4	0.359036
Biological process	GO:0001678	Cellular glucose homeostasis	11171	12	2821	4	0.359036
Biological process	GO:0007010	Cytoskeleton organization	11171	12	2821	4	0.359036
Biological process	GO:0007033	Vacuole organization	11171	12	2821	4	0.359036
Molecular function	GO:0042626	ATPase activity, coupled to transmembrane movement of substances	20627	78	4068	17	0.365466
Biological process	GO:0006402	MRNA catabolic process	11171	5	2821	2	0.372523
Biological process	GO:0042819	Vitamin B6 biosynthetic process	11171	5	2821	2	0.372523
Biological process	GO:0006434	Seryl-tRNA aminoacylation	11171	5	2821	2	0.372523
Biological process	GO:0016560	Protein import into peroxisome matrix, docking	11171	5	2821	2	0.372523
Biological process	GO:0006659	Phosphatidylserine biosynthetic process	11171	5	2821	2	0.372523
Biological process	GO:0006741	NADP biosynthetic process	11171	5	2821	2	0.372523
Biological process	GO:0017183	Peptidyl-diphthamide biosynthetic process from peptidyl-histidine	11171	5	2821	2	0.372523
Biological process	GO:0042823	Pyridoxal phosphate biosynthetic process	11171	5	2821	2	0.372523
Biological process	GO:0032264	IMP salvage	11171	5	2821	2	0.372523
Molecular function	GO:0015165	Pyrimidine nucleotide-sugar transmembrane transporter activity	20627	11	4068	3	0.373
Molecular function	GO:0016615	Malate dehydrogenase activity	20627	11	4068	3	0.373353
Molecular function	GO:0008725	DNA-3-methyladenine glycosylase activity	20627	11	4068	3	0.373353
Molecular function	GO:0046872	Metal ion binding	20627	336	4068	69	0.374072
Molecular function	GO:0016762	Xyloglucan:xyloglucosyl transferase activity	20627	30	4068	7	0.378042
Biological process	GO:0031668	Cellular response to extracellular stimulus	11171	9	2821	3	0.406414
Molecular function	GO:0052866	Phosphatidylinositol phosphate phosphatase activity	20627	7	4068	2	0.415623
Molecular function	GO:0052726	Inositol-1,3,4-trisphosphate 5-kinase activity	20627	7	4068	2	0.415623
Molecular function	GO:0031369	Translation initiation factor binding	20627	7	4068	2	0.415623
Molecular function	GO:0004471	Malate dehydrogenase (decarboxylating) (NAD+) activity	20627	7	4068	2	0.415623
Molecular function	GO:0052725	Inositol-1,3,4-trisphosphate 6-kinase activity	20627	7	4068	2	0.415623
Molecular function	GO:0008061	Chitin binding	20627	7	4068	2	0.415623
Molecular function	GO:0010277	Chlorophyllide a oxygenase [overall] activity	20627	7	4068	2	0.415623
Molecular function	GO:0015930	Glutamate synthase activity	20627	7	4068	2	0.415623
Molecular function	GO:0047325	Inositol tetrakisphosphate 1-kinase activity	20627	7	4068	2	0.415623
Biological process	GO:0006621	Protein retention in ER lumen	11171	13	2821	4	0.424237
Molecular function	GO:0016616	Oxidoreductase activity, acting on the CH-OH group of donors, NAD or NADP as acceptor	20627	56	4068	12	0.426111
Molecular function	GO:0004812	Aminoacyl-tRNA ligase activity	20627	61	4068	13	0.427405
Molecular function	GO:0008094	DNA-dependent ATPase activity	20627	17	4068	4	0.43947
Biological process	GO:0006627	Protein processing involved in protein targeting to mitochondrion	11171	2	2821	1	0.441
Biological process	GO:0071918	Urea transmembrane transport	11171	2	2821	1	0.441304
Biological process	GO:0048278	Vesicle docking	11171	2	2821	1	0.441304
Biological process	GO:0006233	DTDP biosynthetic process	11171	2	2821	1	0.441304
Biological process	GO:0009081	Branched-chain amino acid metabolic process	11171	2	2821	1	0.441304
Biological process	GO:0051090	Regulation of sequence-specific DNA binding transcription factor activity	11171	2	2821	1	0.441304
Biological process	GO:0006446	Regulation of translational initiation	11171	2	2821	1	0.441304
Biological process	GO:0019288	Isopentenyl diphosphate biosynthetic process, methylerythritol 4-phosphate pathway	11171	2	2821	1	0.441304
Biological process	GO:0050992	Dimethylallyl diphosphate biosynthetic process	11171	2	2821	1	0.441304
Biological process	GO:0044571	[2Fe-2S] cluster assembly	11171	2	2821	1	0.441304
Biological process	GO:0009102	Biotin biosynthetic process	11171	2	2821	1	0.441304
Molecular function	GO:0004185	Serine-type carboxypeptidase activity	20627	42	4068	9	0.450944
Biological process	GO:0006334	Nucleosome assembly	11171	37	2821	10	0.463931
Biological process	GO:0006376	MRNA splice site selection	11171	6	2821	2	0.472
Biological process	GO:0019264	Glycine biosynthetic process from serine	11171	6	2821	2	0.472083
Biological process	GO:0032012	Regulation of ARF protein signal transduction	11171	6	2821	2	0.472083
Biological process	GO:0031929	TOR signaling	11171	6	2821	2	0.472083
Biological process	GO:0090114	COPII-coated vesicle budding	11171	6	2821	2	0.472083
Biological process	GO:0006429	Leucyl-tRNA aminoacylation	11171	6	2821	2	0.472083
Biological process	GO:0035999	Tetrahydrofolate interconversion	11171	6	2821	2	0.472083
Biological process	GO:1904263	Positive regulation of TORC1 signaling	11171	6	2821	2	0.472083
Biological process	GO:0006562	Proline catabolic process	11171	6	2821	2	0.472083
Biological process	GO:0007186	G-protein coupled receptor signaling pathway	11171	6	2821	2	0.472083
Biological process	GO:0009742	Brassinosteroid mediated signaling pathway	11171	6	2821	2	0.472083
Biological process	GO:0006419	Alanyl-tRNA aminoacylation	11171	6	2821	2	0.472083
Biological process	GO:0006032	Chitin catabolic process	11171	10	2821	3	0.482026
Biological process	GO:0016998	Cell wall macromolecule catabolic process	11171	10	2821	3	0.482026
Molecular function	GO:0004385	Guanylate kinase activity	20627	3	4068	1	0.482657
Molecular function	GO:0042162	Telomeric DNA binding	20627	3	4068	1	0.482657
Molecular function	GO:0004516	Nicotinate phosphoribosyltransferase activity	20627	3	4068	1	0.482657
Molecular function	GO:0004609	Phosphatidylserine decarboxylase activity	20627	3	4068	1	0.482657
Molecular function	GO:0031071	Cysteine desulfurase activity	20627	3	4068	1	0.482657
Molecular function	GO:0008519	Ammonium transmembrane transporter activity	20627	3	4068	1	0.482657
Molecular function	GO:0004315	3-oxoacyl-[acyl-carrier-protein] synthase activity	20627	3	4068	1	0.482657
Molecular function	GO:0004357	Glutamate-cysteine ligase activity	20627	3	4068	1	0.482657
Molecular function	GO:0005092	GDP-dissociation inhibitor activity	20627	3	4068	1	0.482657
Molecular function	GO:0005337	Nucleoside transmembrane transporter activity	20627	3	4068	1	0.482657
Molecular function	GO:0003934	GTP cyclohydrolase I activity	20627	3	4068	1	0.482657
Molecular function	GO:0033743	Peptide-methionine (R)-S-oxide reductase activity	20627	3	4068	1	0.482657
Molecular function	GO:0033819	Lipoyl(octanoyl) transferase activity	20627	3	4068	1	0.482657
Molecular function	GO:0005542	Folic acid binding	20627	3	4068	1	0.482657
Molecular function	GO:0004829	Threonine-tRNA ligase activity	20627	3	4068	1	0.482657
Molecular function	GO:0019239	Deaminase activity	20627	3	4068	1	0.482657
Molecular function	GO:0047216	Inositol 3-alpha-galactosyltransferase activity	20627	3	4068	1	0.482657
Molecular function	GO:0004489	Methylenetetrahydrofolate reductase (NAD(P)H) activity	20627	3	4068	1	0.483
Molecular function	GO:0019789	SUMO transferase activity	20627	13	4068	3	0.488091
Molecular function	GO:0032977	Membrane insertase activity	20627	8	4068	2	0.488513
Molecular function	GO:0008199	Ferric iron binding	20627	8	4068	2	0.488513
Molecular function	GO:0015018	Galactosylgalactosylxylosylprotein 3-beta-glucuronosyltransferase activity	20627	8	4068	2	0.488513
Molecular function	GO:0003968	RNA-directed RNA polymerase activity	20627	8	4068	2	0.488513
Biological process	GO:0035556	Intracellular signal transduction	11171	18	2821	5	0.491419
Biological process	GO:0006888	ER to Golgi vesicle-mediated transport	11171	22	2821	6	0.494323
Molecular function	GO:0004857	Enzyme inhibitor activity	20627	75	4068	15	0.522056
Biological process	GO:0006486	Protein glycosylation	11171	83	2821	21	0.538231
Molecular function	GO:0048037	Cofactor binding	20627	14	4068	3	0.541506
Biological process	GO:0046488	Phosphatidylinositol metabolic process	11171	19	2821	5	0.544872
Biological process	GO:0006464	Cellular protein modification process	11171	15	2821	4	0.54788
Biological process	GO:0006075	(1->3)-beta-D-glucan biosynthetic process	11171	15	2821	4	0.54788
Molecular function	GO:0008017	Microtubule binding	20627	107	4068	21	0.54876
Biological process	GO:0090481	Pyrimidine nucleotide-sugar transmembrane transport	11171	11	2821	3	0.552677
Biological process	GO:0006108	Malate metabolic process	11171	11	2821	3	0.552677
Biological process	GO:0006368	Transcription elongation from RNA polymerase II promoter	11171	11	2821	3	0.552677
Molecular function	GO:0004616	Phosphogluconate dehydrogenase (decarboxylating) activity	20627	9	4068	2	0.555388
Molecular function	GO:0016624	Oxidoreductase activity, acting on the aldehyde or oxo group of donors, disulfide as acceptor	20627	9	4068	2	0.555388
Biological process	GO:0071704	Organic substance metabolic process	11171	7	2821	2	0.561391
Biological process	GO:0032957	Inositol trisphosphate metabolic process	11171	7	2821	2	0.561391
Biological process	GO:0006879	Cellular iron ion homeostasis	11171	7	2821	2	0.561391
Biological process	GO:0006826	Iron ion transport	11171	7	2821	2	0.561391
Molecular function	GO:0004175	Endopeptidase activity	20627	20	4068	4	0.576404
Molecular function	GO:0015095	Magnesium ion transmembrane transporter activity	20627	20	4068	4	0.576404
Biological process	GO:0046470	Phosphatidylcholine metabolic process	11171	3	2821	1	0.582
Biological process	GO:0051568	Histone H3-K4 methylation	11171	3	2821	1	0.582
Biological process	GO:0010224	Response to UV-B	11171	3	2821	1	0.582416
Biological process	GO:0015696	Ammonium transport	11171	3	2821	1	0.582416
Biological process	GO:0006817	Phosphate ion transport	11171	3	2821	1	0.582416
Biological process	GO:0009249	Protein lipoylation	11171	3	2821	1	0.582416
Biological process	GO:0009638	Phototropism	11171	3	2821	1	0.582416
Biological process	GO:0006555	Methionine metabolic process	11171	3	2821	1	0.582416
Biological process	GO:0006625	Protein targeting to peroxisome	11171	3	2821	1	0.582416
Biological process	GO:0043484	Regulation of RNA splicing	11171	3	2821	1	0.582416
Biological process	GO:0019358	Nicotinate nucleotide salvage	11171	3	2821	1	0.582416
Biological process	GO:0015780	Nucleotide-sugar transport	11171	3	2821	1	0.582416
Biological process	GO:0042398	Cellular modified amino acid biosynthetic process	11171	3	2821	1	0.582416
Biological process	GO:0050826	Response to freezing	11171	3	2821	1	0.582416
Biological process	GO:1901642	Nucleoside transmembrane transport	11171	3	2821	1	0.582416
Biological process	GO:0006435	Threonyl-tRNA aminoacylation	11171	3	2821	1	0.582416
Biological process	GO:0006163	Purine nucleotide metabolic process	11171	3	2821	1	0.582416
Biological process	GO:0030091	Protein repair	11171	3	2821	1	0.582416
Biological process	GO:0006873	Cellular ion homeostasis	11171	3	2821	1	0.582416
Biological process	GO:0071446	Cellular response to salicylic acid stimulus	11171	3	2821	1	0.582416
Biological process	GO:0006303	Double-strand break repair via nonhomologous end joining	11171	3	2821	1	0.582416
Biological process	GO:0031347	Regulation of defense response	11171	3	2821	1	0.582416
Biological process	GO:2000031	Regulation of salicylic acid mediated signaling pathway	11171	3	2821	1	0.582416
Molecular function	GO:0016881	Acid-amino acid ligase activity	20627	4	4068	1	0.584701
Molecular function	GO:0008308	Voltage-gated anion channel activity	20627	4	4068	1	0.584701
Molecular function	GO:0004825	Methionine-tRNA ligase activity	20627	4	4068	1	0.584701
Molecular function	GO:0061630	Ubiquitin protein ligase activity	20627	4	4068	1	0.584701
Molecular function	GO:0005315	Inorganic phosphate transmembrane transporter activity	20627	4	4068	1	0.584701
Molecular function	GO:0005381	Iron ion transmembrane transporter activity	20627	4	4068	1	0.584701
Molecular function	GO:0004072	Aspartate kinase activity	20627	4	4068	1	0.584701
Molecular function	GO:0005094	Rho GDP-dissociation inhibitor activity	20627	4	4068	1	0.584701
Molecular function	GO:0061608	Nuclear import signal receptor activity	20627	4	4068	1	0.584701
Molecular function	GO:0004527	Exonuclease activity	20627	4	4068	1	0.584701
Molecular function	GO:0004815	Aspartate-tRNA ligase activity	20627	4	4068	1	0.584701
Molecular function	GO:0032947	Protein complex scaffold	20627	4	4068	1	0.584701
Molecular function	GO:0004630	Phospholipase D activity	20627	4	4068	1	0.585
Molecular function	GO:0004042	Acetyl-CoA:L-glutamate N-acetyltransferase activity	20627	4	4068	1	0.585
Molecular function	GO:0005247	Voltage-gated chloride channel activity	20627	15	4068	3	0.591534
Molecular function	GO:0042393	Histone binding	20627	15	4068	3	0.591534
Molecular function	GO:0004298	Threonine-type endopeptidase activity	20627	26	4068	5	0.603151
Biological process	GO:0006913	Nucleocytoplasmic transport	11171	16	2821	4	0.604204
Biological process	GO:0051017	Actin filament bundle assembly	11171	16	2821	4	0.604204
Molecular function	GO:0002161	Aminoacyl-tRNA editing activity	20627	10	4068	2	0.615786
Molecular function	GO:0045735	Nutrient reservoir activity	20627	10	4068	2	0.615786
Biological process	GO:0016570	Histone modification	11171	12	2821	3	0.617224
Biological process	GO:0016117	Carotenoid biosynthetic process	11171	12	2821	3	0.617224
Molecular function	GO:0003924	GTPase activity	20627	179	4068	34	0.626689
Molecular function	GO:0051287	NAD binding	20627	59	4068	11	0.634063
Biological process	GO:0006891	Intra-Golgi vesicle-mediated transport	11171	8	2821	2	0.639273
Biological process	GO:0015976	Carbon utilization	11171	8	2821	2	0.639273
Molecular function	GO:0020037	Heme binding	20627	258	4068	49	0.64115
Biological process	GO:0007034	Vacuolar transport	11171	17	2821	4	0.656021
Biological process	GO:0006073	Cellular glucan metabolic process	11171	30	2821	7	0.663888
Molecular function	GO:0003899	DNA-directed RNA polymerase activity	20627	55	4068	10	0.665947
Molecular function	GO:0009881	Photoreceptor activity	20627	5	4068	1	0.666621
Molecular function	GO:0004664	Prephenate dehydratase activity	20627	5	4068	1	0.666621
Molecular function	GO:0016851	Magnesium chelatase activity	20627	5	4068	1	0.666621
Molecular function	GO:0004834	Tryptophan synthase activity	20627	5	4068	1	0.666621
Molecular function	GO:0033897	Ribonuclease T2 activity	20627	5	4068	1	0.666621
Molecular function	GO:0003844	1,4-alpha-glucan branching enzyme activity	20627	5	4068	1	0.666621
Molecular function	GO:0004634	Phosphopyruvate hydratase activity	20627	5	4068	1	0.666621
Molecular function	GO:0004106	Chorismate mutase activity	20627	5	4068	1	0.666621
Molecular function	GO:0004514	Nicotinate-nucleotide diphosphorylase (carboxylating) activity	20627	5	4068	1	0.666621
Molecular function	GO:0016846	Carbon-sulfur lyase activity	20627	5	4068	1	0.666621
Molecular function	GO:0004325	Ferrochelatase activity	20627	5	4068	1	0.666621
Molecular function	GO:0004367	Glycerol-3-phosphate dehydrogenase [NAD+] activity	20627	5	4068	1	0.666621
Molecular function	GO:0004407	Histone deacetylase activity	20627	5	4068	1	0.666621
Molecular function	GO:0003916	DNA topoisomerase activity	20627	5	4068	1	0.666621
Molecular function	GO:0004356	Glutamate-ammonia ligase activity	20627	5	4068	1	0.666621
Molecular function	GO:0042800	Histone methyltransferase activity (H3-K4 specific)	20627	5	4068	1	0.666621
Molecular function	GO:0004124	Cysteine synthase activity	20627	5	4068	1	0.666621
Molecular function	GO:0004820	Glycine-tRNA ligase activity	20627	5	4068	1	0.667
Molecular function	GO:0003729	MRNA binding	20627	11	4068	2	0.66966
Molecular function	GO:0005544	Calcium-dependent phospholipid binding	20627	11	4068	2	0.66966
Molecular function	GO:0003755	Peptidyl-prolyl cis-trans isomerase activity	20627	39	4068	7	0.672
Biological process	GO:0006508	Proteolysis	11171	345	2821	84	0.672976
Biological process	GO:0051603	Proteolysis involved in cellular protein catabolic process	11171	26	2821	6	0.67383
Biological process	GO:0006869	Lipid transport	11171	26	2821	6	0.67383
Biological process	GO:0034755	Iron ion transmembrane transport	11171	4	2821	1	0.687896
Biological process	GO:0007155	Cell adhesion	11171	4	2821	1	0.687896
Biological process	GO:0006750	Glutathione biosynthetic process	11171	4	2821	1	0.687896
Biological process	GO:0006422	Aspartyl-tRNA aminoacylation	11171	4	2821	1	0.687896
Biological process	GO:0006378	MRNA polyadenylation	11171	4	2821	1	0.687896
Biological process	GO:0009626	Plant-type hypersensitive response	11171	4	2821	1	0.687896
Biological process	GO:0006542	Glutamine biosynthetic process	11171	4	2821	1	0.687896
Biological process	GO:0006431	Methionyl-tRNA aminoacylation	11171	4	2821	1	0.687896
Biological process	GO:0019674	NAD metabolic process	11171	4	2821	1	0.687896
Biological process	GO:0009082	Branched-chain amino acid biosynthetic process	11171	4	2821	1	0.687896
Biological process	GO:0010390	Histone monoubiquitination	11171	4	2821	1	0.687896
Biological process	GO:0006379	MRNA cleavage	11171	4	2821	1	0.687896
Biological process	GO:0051726	Regulation of cell cycle	11171	4	2821	1	0.687896
Molecular function	GO:0047262	Polygalacturonate 4-alpha-galacturonosyltransferase activity	20627	29	4068	5	0.704
Biological process	GO:0006796	Phosphate-containing compound metabolic process	11171	9	2821	2	0.705805
Molecular function	GO:0031072	Heat shock protein binding	20627	12	4068	2	0.717233
Molecular function	GO:0043022	Ribosome binding	20627	12	4068	2	0.717233
Molecular function	GO:0043015	Gamma-tubulin binding	20627	12	4068	2	0.717233
Biological process	GO:0006221	Pyrimidine nucleotide biosynthetic process	11171	14	2821	3	0.726263
Biological process	GO:0016925	Protein sumoylation	11171	14	2821	3	0.726263
Molecular function	GO:0016671	Oxidoreductase activity, acting on a sulfur group of donors, disulfide as acceptor	20627	6	4068	1	0.732385
Molecular function	GO:0004373	Glycogen (starch) synthase activity	20627	6	4068	1	0.732385
Molecular function	GO:0016813	Hydrolase activity, acting on carbon-nitrogen (but not peptide) bonds, in linear amidines	20627	6	4068	1	0.732385
Molecular function	GO:0004602	Glutathione peroxidase activity	20627	6	4068	1	0.732385
Molecular function	GO:0008113	Peptide-methionine (S)-S-oxide reductase activity	20627	6	4068	1	0.732385
Molecular function	GO:0016763	Transferase activity, transferring pentosyl groups	20627	6	4068	1	0.732385
Molecular function	GO:0000991	Transcription factor activity, core RNA polymerase II binding	20627	6	4068	1	0.732385
Molecular function	GO:0003978	UDP-glucose 4-epimerase activity	20627	6	4068	1	0.732385
Molecular function	GO:0004571	Mannosyl-oligosaccharide 1,2-alpha-mannosidase activity	20627	6	4068	1	0.732385
Molecular function	GO:0004556	Alpha-amylase activity	20627	6	4068	1	0.732385
Molecular function	GO:0008184	Glycogen phosphorylase activity	20627	6	4068	1	0.732385
Molecular function	GO:0004861	Cyclin-dependent protein serine/threonine kinase inhibitor activity	20627	6	4068	1	0.732385
Molecular function	GO:0004619	Phosphoglycerate mutase activity	20627	6	4068	1	0.732385
Molecular function	GO:0004842	Ubiquitin-protein transferase activity	20627	86	4068	15	0.743003
Molecular function	GO:0051536	Iron-sulfur cluster binding	20627	59	4068	10	0.752445
Molecular function	GO:0004843	Thiol-dependent ubiquitin-specific protease activity	20627	19	4068	3	0.754002
Molecular function	GO:2001070	Starch binding	20627	13	4068	2	0.758896
Molecular function	GO:0003774	Motor activity	20627	31	4068	5	0.759838
Biological process	GO:0006012	Galactose metabolic process	11171	10	2821	2	0.761749
Biological process	GO:0015995	Chlorophyll biosynthetic process	11171	10	2821	2	0.761749
Biological process	GO:0006487	Protein N-linked glycosylation	11171	10	2821	2	0.761749
Biological process	GO:0006426	Glycyl-tRNA aminoacylation	11171	5	2821	1	0.76674
Biological process	GO:0046654	Tetrahydrofolate biosynthetic process	11171	5	2821	1	0.76674
Biological process	GO:0045901	Positive regulation of translational elongation	11171	5	2821	1	0.76674
Biological process	GO:0006783	Heme biosynthetic process	11171	5	2821	1	0.76674
Biological process	GO:0006452	Translational frameshifting	11171	5	2821	1	0.76674
Biological process	GO:0048015	Phosphatidylinositol-mediated signaling	11171	5	2821	1	0.76674
Biological process	GO:0009269	Response to desiccation	11171	5	2821	1	0.76674
Biological process	GO:0009245	Lipid A biosynthetic process	11171	5	2821	1	0.76674
Biological process	GO:0009094	L-phenylalanine biosynthetic process	11171	5	2821	1	0.76674
Biological process	GO:0045905	Positive regulation of translational termination	11171	5	2821	1	0.76674
Biological process	GO:0032147	Activation of protein kinase activity	11171	5	2821	1	0.76674
Biological process	GO:0016485	Protein processing	11171	5	2821	1	0.76674
Biological process	GO:0009584	Detection of visible light	11171	5	2821	1	0.76674
Biological process	GO:0006007	Glucose catabolic process	11171	5	2821	1	0.76674
Biological process	GO:0046417	Chorismate metabolic process	11171	5	2821	1	0.76674
Biological process	GO:0060236	Regulation of mitotic spindle organization	11171	5	2821	1	0.76674
Biological process	GO:0006606	Protein import into nucleus	11171	5	2821	1	0.767
Molecular function	GO:0004144	Diacylglycerol O-acyltransferase activity	20627	7	4068	1	0.785179
Molecular function	GO:0008878	Glucose-1-phosphate adenylyltransferase activity	20627	7	4068	1	0.785179
Molecular function	GO:0046912	Transferase activity, transferring acyl groups, acyl groups converted into alkyl on transfer	20627	7	4068	1	0.785179
Molecular function	GO:0003950	NAD+ ADP-ribosyltransferase activity	20627	7	4068	1	0.785179
Molecular function	GO:0004345	Glucose-6-phosphate dehydrogenase activity	20627	7	4068	1	0.785179
Molecular function	GO:0019139	Cytokinin dehydrogenase activity	20627	7	4068	1	0.785179
Molecular function	GO:0004652	Polynucleotide adenylyltransferase activity	20627	7	4068	1	0.785179
Molecular function	GO:0016844	Strictosidine synthase activity	20627	7	4068	1	0.785179
Molecular function	GO:0016655	Oxidoreductase activity, acting on NAD(P)H, quinone or similar compound as acceptor	20627	7	4068	1	0.785179
Molecular function	GO:0016638	Oxidoreductase activity, acting on the CH-NH2 group of donors	20627	7	4068	1	0.785179
Molecular function	GO:0003910	DNA ligase (ATP) activity	20627	7	4068	1	0.785179
Molecular function	GO:0016717	Oxidoreductase activity, acting on paired donors, with oxidation of a pair of donors resulting in the reduction of molecular oxygen to two molecules of water	20627	7	4068	1	0.785179
Molecular function	GO:0016798	Hydrolase activity, acting on glycosyl bonds	20627	7	4068	1	0.785179
Molecular function	GO:0042132	Fructose 1,6-bisphosphate 1-phosphatase activity	20627	7	4068	1	0.785179
Molecular function	GO:0004143	Diacylglycerol kinase activity	20627	7	4068	1	0.785179
Molecular function	GO:0003887	DNA-directed DNA polymerase activity	20627	20	4068	3	0.785343
Biological process	GO:0006418	TRNA aminoacylation for protein translation	11171	56	2821	12	0.78979
Molecular function	GO:0050660	Flavin adenine dinucleotide binding	20627	78	4068	13	0.79177
Molecular function	GO:0030170	Pyridoxal phosphate binding	20627	78	4068	13	0.79177
Molecular function	GO:0003951	NAD+ kinase activity	20627	14	4068	2	0.795
Molecular function	GO:0008565	Protein transporter activity	20627	14	4068	2	0.795127
Biological process	GO:0006614	SRP-dependent cotranslational protein targeting to membrane	11171	11	2821	2	0.80821
Biological process	GO:0006465	Signal peptide processing	11171	11	2821	2	0.80821
Biological process	GO:0042773	ATP synthesis coupled electron transport	11171	11	2821	2	0.80821
Biological process	GO:0006098	Pentose-phosphate shunt	11171	11	2821	2	0.80821
Biological process	GO:0006821	Chloride transport	11171	16	2821	3	0.809318
Molecular function	GO:0005524	ATP binding	20627	1871	4068	355	0.811113
Biological process	GO:0015693	Magnesium ion transport	11171	21	2821	4	0.815584
Biological process	GO:0010155	Regulation of proton transport	11171	6	2821	1	0.825671
Biological process	GO:0006537	Glutamate biosynthetic process	11171	6	2821	1	0.825671
Biological process	GO:0007050	Cell cycle arrest	11171	6	2821	1	0.825671
Biological process	GO:0016575	Histone deacetylation	11171	6	2821	1	0.825671
Biological process	GO:0032502	Developmental process	11171	6	2821	1	0.825671
Biological process	GO:0032509	Endosome transport via multivesicular body sorting pathway	11171	6	2821	1	0.825671
Biological process	GO:0030488	TRNA methylation	11171	6	2821	1	0.825671
Molecular function	GO:0004707	MAP kinase activity	20627	15	4068	2	0.826
Molecular function	GO:0031625	Ubiquitin protein ligase binding	20627	15	4068	2	0.826449
Molecular function	GO:0017056	Structural constituent of nuclear pore	20627	15	4068	2	0.826449
Molecular function	GO:0003747	Translation release factor activity	20627	8	4068	1	0.827559
Molecular function	GO:0008312	7S RNA binding	20627	8	4068	1	0.827559
Molecular function	GO:0005249	Voltage-gated potassium channel activity	20627	8	4068	1	0.827559
Molecular function	GO:0005516	Calmodulin binding	20627	28	4068	4	0.831208
Molecular function	GO:0008233	Peptidase activity	20627	22	4068	3	0.838098
Molecular function	GO:0008137	NADH dehydrogenase (ubiquinone) activity	20627	22	4068	3	0.838098
Molecular function	GO:0010333	Terpene synthase activity	20627	22	4068	3	0.838098
Biological process	GO:0000226	Microtubule cytoskeleton organization	11171	22	2821	4	0.844285
Molecular function	GO:0036459	Thiol-dependent ubiquitinyl hydrolase activity	20627	41	4068	6	0.846011
Biological process	GO:0051513	Regulation of monopolar cell growth	11171	12	2821	2	0.846407
Biological process	GO:0033014	Tetrapyrrole biosynthetic process	11171	12	2821	2	0.846407
Biological process	GO:0043039	TRNA aminoacylation	11171	12	2821	2	0.846407
Biological process	GO:0005978	Glycogen biosynthetic process	11171	12	2821	2	0.846407
Biological process	GO:0006886	Intracellular protein transport	11171	176	2821	39	0.851103
Molecular function	GO:0015297	Antiporter activity	20627	29	4068	4	0.851631
Molecular function	GO:0015238	Drug transmembrane transporter activity	20627	29	4068	4	0.851631
Molecular function	GO:0005543	Phospholipid binding	20627	16	4068	2	0.853389
Biological process	GO:0055114	Oxidation-reduction process	11171	1036	2821	248	0.855598
Molecular function	GO:0010181	FMN binding	20627	23	4068	3	0.859997
Molecular function	GO:0016831	Carboxy-lyase activity	20627	9	4068	1	0.861581
Molecular function	GO:0046961	Proton-transporting ATPase activity, rotational mechanism	20627	9	4068	1	0.861581
Molecular function	GO:0030247	Polysaccharide binding	20627	9	4068	1	0.862
Molecular function	GO:0016620	Oxidoreductase activity, acting on the aldehyde or oxo group of donors, NAD or NADP as acceptor	20627	36	4068	5	0.864793
Molecular function	GO:0005096	GTPase activator activity	20627	36	4068	5	0.864793
Biological process	GO:0008299	Isoprenoid biosynthetic process	11171	23	2821	4	0.869121
Biological process	GO:0006568	Tryptophan metabolic process	11171	7	2821	1	0.869718
Biological process	GO:0043161	Proteasome-mediated ubiquitin-dependent protein catabolic process	11171	7	2821	1	0.869718
Biological process	GO:0009690	Cytokinin metabolic process	11171	7	2821	1	0.869718
Biological process	GO:0032784	Regulation of DNA-templated transcription, elongation	11171	7	2821	1	0.869718
Biological process	GO:0006526	Arginine biosynthetic process	11171	7	2821	1	0.869718
Biological process	GO:0006400	TRNA modification	11171	7	2821	1	0.869718
Biological process	GO:0006890	Retrograde vesicle-mediated transport, Golgi to ER	11171	7	2821	1	0.869718
Biological process	GO:0043631	RNA polyadenylation	11171	7	2821	1	0.869718
Biological process	GO:0007015	Actin filament organization	11171	7	2821	1	0.869718
Biological process	GO:0051225	Spindle assembly	11171	7	2821	1	0.869718
Molecular function	GO:0003779	Actin binding	20627	30	4068	4	0.869916
Biological process	GO:0016579	Protein deubiquitination	11171	47	2821	9	0.873646
Molecular function	GO:0003993	Acid phosphatase activity	20627	17	4068	2	0.876455
Biological process	GO:0030042	Actin filament depolymerization	11171	13	2821	2	0.87755
Biological process	GO:0007020	Microtubule nucleation	11171	13	2821	2	0.87755
Molecular function	GO:0008483	Transaminase activity	20627	24	4068	3	0.87925
Molecular function	GO:0016614	Oxidoreductase activity, acting on CH-OH group of donors	20627	37	4068	5	0.880351
Molecular function	GO:0003743	Translation initiation factor activity	20627	62	4068	9	0.886694
Molecular function	GO:0008536	Ran GTPase binding	20627	10	4068	1	0.888891
Molecular function	GO:0008173	RNA methyltransferase activity	20627	10	4068	1	0.888891
Molecular function	GO:0042803	Protein homodimerization activity	20627	10	4068	1	0.888891
Molecular function	GO:0016772	Transferase activity, transferring phosphorus-containing groups	20627	10	4068	1	0.889
Molecular function	GO:0016746	Transferase activity, transferring acyl groups	20627	44	4068	6	0.890419
Biological process	GO:0007275	Multicellular organism development	11171	34	2821	6	0.892751
Biological process	GO:0006904	Vesicle docking involved in exocytosis	11171	19	2821	3	0.893384
Biological process	GO:0009116	Nucleoside metabolic process	11171	19	2821	3	0.893384
Molecular function	GO:0016773	Phosphotransferase activity, alcohol group as acceptor	20627	32	4068	4	0.900716
Molecular function	GO:0016779	Nucleotidyltransferase activity	20627	32	4068	4	0.901
Biological process	GO:0006415	Translational termination	11171	8	2821	1	0.902639
Biological process	GO:0006072	Glycerol-3-phosphate metabolic process	11171	8	2821	1	0.902639
Biological process	GO:0009435	NAD biosynthetic process	11171	8	2821	1	0.902639
Biological process	GO:0006261	DNA-dependent DNA replication	11171	8	2821	1	0.902639
Biological process	GO:0043248	Proteasome assembly	11171	8	2821	1	0.902639
Biological process	GO:0006952	Defense response	11171	30	2821	5	0.907611
Molecular function	GO:0004003	ATP-dependent DNA helicase activity	20627	11	4068	1	0.910815
Molecular function	GO:0008408	3'-5' exonuclease activity	20627	11	4068	1	0.910815
Molecular function	GO:0016651	Oxidoreductase activity, acting on NAD(P)H	20627	11	4068	1	0.910815
Molecular function	GO:0004386	Helicase activity	20627	26	4068	3	0.910819
Biological process	GO:0006284	Base-excision repair	11171	20	2821	3	0.912922
Biological process	GO:0032259	Methylation	11171	15	2821	2	0.923057
Biological process	GO:0006338	Chromatin remodeling	11171	15	2821	2	0.923057
Molecular function	GO:0008171	O-methyltransferase activity	20627	27	4068	3	0.92361
Molecular function	GO:0004713	Protein tyrosine kinase activity	20627	20	4068	2	0.927017
Molecular function	GO:0003712	Transcription cofactor activity	20627	12	4068	1	0.928413
Molecular function	GO:0004040	Amidase activity	20627	12	4068	1	0.928413
Molecular function	GO:0030570	Pectate lyase activity	20627	12	4068	1	0.928413
Molecular function	GO:0016705	Oxidoreductase activity, acting on paired donors, with incorporation or reduction of molecular oxygen	20627	184	4068	29	0.929606
Biological process	GO:0000413	Protein peptidyl-prolyl isomerization	11171	32	2821	5	0.934619
Molecular function	GO:0016829	Lyase activity	20627	28	4068	3	0.934698
Biological process	GO:0006520	Cellular amino acid metabolic process	11171	27	2821	4	0.937248
Biological process	GO:0016226	Iron-sulfur cluster assembly	11171	16	2821	2	0.939306
Biological process	GO:0006310	DNA recombination	11171	16	2821	2	0.939306
Molecular function	GO:0000155	Phosphorelay sensor kinase activity	20627	13	4068	1	0.942539
Molecular function	GO:0008324	Cation transmembrane transporter activity	20627	13	4068	1	0.942539
Molecular function	GO:0016874	Ligase activity	20627	13	4068	1	0.942539
Molecular function	GO:0008237	Metallopeptidase activity	20627	13	4068	1	0.942539
Molecular function	GO:0003684	Damaged DNA binding	20627	13	4068	1	0.942539
Biological process	GO:0006629	Lipid metabolic process	11171	127	2821	25	0.943264
Biological process	GO:0006914	Autophagy	11171	10	2821	1	0.945631
Biological process	GO:0016310	Phosphorylation	11171	10	2821	1	0.945631
Biological process	GO:0015031	Protein transport	11171	63	2821	11	0.947089
Molecular function	GO:0005506	Iron ion binding	20627	223	4068	35	0.948886
Molecular function	GO:0051537	2 iron, 2 sulfur cluster binding	20627	22	4068	2	0.949076
Biological process	GO:0006470	Protein dephosphorylation	11171	110	2821	21	0.949361
Molecular function	GO:0016757	Transferase activity, transferring glycosyl groups	20627	101	4068	14	0.951358
Biological process	GO:0000398	MRNA splicing, via spliceosome	11171	54	2821	9	0.952142
Biological process	GO:0006807	Nitrogen compound metabolic process	11171	23	2821	3	0.953557
Biological process	GO:0006812	Cation transport	11171	64	2821	11	0.953861
Molecular function	GO:0019843	RRNA binding	20627	14	4068	1	0.953879
Biological process	GO:0016567	Protein ubiquitination	11171	69	2821	12	0.95501
Biological process	GO:0006855	Drug transmembrane transport	11171	29	2821	4	0.957437
Biological process	GO:0006351	Transcription, DNA-templated	11171	98	2821	18	0.95867
Biological process	GO:0006813	Potassium ion transport	11171	11	2821	1	0.959373
Biological process	GO:0006814	Sodium ion transport	11171	11	2821	1	0.959373
Biological process	GO:0006298	Mismatch repair	11171	11	2821	1	0.959373
Biological process	GO:0006535	Cysteine biosynthetic process from serine	11171	11	2821	1	0.959373
Biological process	GO:0006006	Glucose metabolic process	11171	11	2821	1	0.959373
Biological process	GO:0007264	Small GTPase mediated signal transduction	11171	11	2821	1	0.959373
Molecular function	GO:0005545	1-phosphatidylinositol binding	20627	15	4068	1	0.962981
Molecular function	GO:0004402	Histone acetyltransferase activity	20627	15	4068	1	0.962981
Molecular function	GO:0004523	RNA-DNA hybrid ribonuclease activity	20627	15	4068	1	0.962981
Biological process	GO:0010468	Regulation of gene expression	11171	12	2821	1	0.97
Molecular function	GO:0004518	Nuclease activity	20627	16	4068	1	0.970287
Molecular function	GO:0046933	Proton-transporting ATP synthase activity, rotational mechanism	20627	16	4068	1	0.970287
Biological process	GO:0008610	Lipid biosynthetic process	11171	19	2821	2	0.971
Biological process	GO:0006357	Regulation of transcription from RNA polymerase II promoter	11171	31	2821	4	0.971467
Molecular function	GO:0046873	Metal ion transmembrane transporter activity	20627	34	4068	3	0.975428
Molecular function	GO:0003746	Translation elongation factor activity	20627	26	4068	2	0.975626
Molecular function	GO:0016765	Transferase activity, transferring alkyl or aryl (other than methyl) groups	20627	17	4068	1	0.976151
Biological process	GO:0042744	Hydrogen peroxide catabolic process	11171	13	2821	1	0.977317
Biological process	GO:0016192	Vesicle-mediated transport	11171	150	2821	28	0.978071
Molecular function	GO:0004222	Metalloendopeptidase activity	20627	43	4068	4	0.980414
Molecular function	GO:0030276	Clathrin binding	20627	18	4068	1	0.980859
Molecular function	GO:0051539	4 iron, 4 sulfur cluster binding	20627	18	4068	1	0.980859
Biological process	GO:0007049	Cell cycle	11171	21	2821	2	0.982142
Molecular function	GO:0005215	Transporter activity	20627	72	4068	8	0.982403
Biological process	GO:0055085	Transmembrane transport	11171	590	2821	128	0.982957
Biological process	GO:0019538	Protein metabolic process	11171	14	2821	1	0.983052
Biological process	GO:0046854	Phosphatidylinositol phosphorylation	11171	14	2821	1	0.983052
Molecular function	GO:0001104	RNA polymerase II transcription cofactor activity	20627	19	4068	1	0.984637
Molecular function	GO:0008375	Acetylglucosaminyltransferase activity	20627	37	4068	3	0.98522
Molecular function	GO:0016787	Hydrolase activity	20627	223	4068	32	0.985366
Molecular function	GO:0005509	Calcium ion binding	20627	169	4068	23	0.985449
Molecular function	GO:0016887	ATPase activity	20627	132	4068	17	0.985516
Biological process	GO:0042546	Cell wall biogenesis	11171	22	2821	2	0.986102
Biological process	GO:0006413	Translational initiation	11171	35	2821	4	0.987559
Molecular function	GO:0003682	Chromatin binding	20627	20	4068	1	0.98767
Biological process	GO:0010411	Xyloglucan metabolic process	11171	23	2821	2	0.989201
Biological process	GO:0006511	Ubiquitin-dependent protein catabolic process	11171	84	2821	13	0.989234
Molecular function	GO:0050661	NADP binding	20627	39	4068	3	0.989531
Molecular function	GO:0004650	Polygalacturonase activity	20627	39	4068	3	0.989531
Molecular function	GO:0015035	Protein disulfide oxidoreductase activity	20627	47	4068	4	0.989621
Biological process	GO:0006260	DNA replication	11171	30	2821	3	0.990262
Biological process	GO:0048268	Clathrin coat assembly	11171	16	2821	1	0.990539
Biological process	GO:0008654	Phospholipid biosynthetic process	11171	16	2821	1	0.990539
Molecular function	GO:0016301	Kinase activity	20627	48	4068	4	0.991171
Biological process	GO:0009725	Response to hormone	11171	37	2821	4	0.991892
Molecular function	GO:0016740	Transferase activity	20627	22	4068	1	0.992057
Molecular function	GO:0016491	Oxidoreductase activity	20627	487	4068	76	0.992353
Molecular function	GO:0016788	Hydrolase activity, acting on ester bonds	20627	57	4068	5	0.992821
Biological process	GO:0000723	Telomere maintenance	11171	17	2821	1	0.992932
Molecular function	GO:0046982	Protein heterodimerization activity	20627	65	4068	6	0.993363
Molecular function	GO:0051087	Chaperone binding	20627	23	4068	1	0.993626
Molecular function	GO:0005216	Ion channel activity	20627	23	4068	1	0.993626
Molecular function	GO:0043169	Cation binding	20627	50	4068	4	0.993632
Molecular function	GO:0004612	Phosphoenolpyruvate carboxykinase (ATP) activity	20627	24	4068	1	0.994884
Molecular function	GO:0016758	Transferase activity, transferring hexosyl groups	20627	90	4068	9	0.995864
Biological process	GO:0042254	Ribosome biogenesis	11171	19	2821	1	0.996055
Biological process	GO:0006414	Translational elongation	11171	27	2821	2	0.996119
Molecular function	GO:0008236	Serine-type peptidase activity	20627	26	4068	1	0.996705
Biological process	GO:0048544	Recognition of pollen	11171	20	2821	1	0.997053
Biological process	GO:0006662	Glycerol ether metabolic process	11171	21	2821	1	0.997799
Molecular function	GO:0016791	Phosphatase activity	20627	48	4068	3	0.997888
Molecular function	GO:0003735	Structural constituent of ribosome	20627	283	4068	38	0.99796
Molecular function	GO:0004672	Protein kinase activity	20627	905	4068	146	0.998
Molecular function	GO:0003690	Double-stranded DNA binding	20627	29	4068	1	0.998297
Biological process	GO:0006811	Ion transport	11171	22	2821	1	0.998355
Biological process	GO:0006364	RRNA processing	11171	31	2821	2	0.999
Biological process	GO:0007165	Signal transduction	11171	95	2821	12	0.999245
Biological process	GO:0006094	Gluconeogenesis	11171	26	2821	1	0.999488
Biological process	GO:0006352	DNA-templated transcription, initiation	11171	28	2821	1	0.999714
Biological process	GO:0008152	Metabolic process	11171	574	2821	111	0.999756
Biological process	GO:0006281	DNA repair	11171	113	2821	14	0.999779
Biological process	GO:0000160	Phosphorelay signal transduction system	11171	38	2821	2	0.999786
Biological process	GO:0030001	Metal ion transport	11171	80	2821	8	0.999839
Molecular function	GO:0009055	Electron carrier activity	20627	97	4068	7	0.999843
Biological process	GO:0006139	Nucleobase-containing compound metabolic process	11171	31	2821	1	0.999881
Biological process	GO:0015986	ATP synthesis coupled proton transport	11171	31	2821	1	0.999881
Molecular function	GO:0005488	Binding	20627	356	4068	44	0.999922
Biological process	GO:0006397	MRNA processing	11171	35	2821	1	0.999963
Biological process	GO:0045454	Cell redox homeostasis	11171	92	2821	6	0.999999
Biological process	GO:0006412	Translation	11171	280	2821	38	1
Molecular function	GO:0003723	RNA binding	20627	331	4068	33	1
Biological process	GO:0006468	Protein phosphorylation	11171	904	2821	146	1
Biological process	GO:0006355	Regulation of transcription, DNA-templated	11171	705	2821	85	1
Biological process	GO:0006396	RNA processing	11171	69	2821	1	1
Molecular function	GO:0043565	Sequence-specific DNA binding	20627	114	4068	10	1
Molecular function	GO:0008270	Zinc ion binding	20627	589	4068	48	1
Molecular function	GO:0046983	Protein dimerization activity	20627	191	4068	3	1
Molecular function	GO:0003676	Nucleic acid binding	20627	1055	4068	91	1
Molecular function	GO:0005515	Protein binding	20627	2250	4068	252	1
Molecular function	GO:0003677	DNA binding	20627	844	4068	94	1
Molecular function	GO:0003700	Transcription factor activity, sequence-specific DNA binding	20627	290	4068	13	1

## Sheet: Table S5
Supplementary Table 5 The enriched Pfam domain for the specific genes in C. sativus.
Pfam domain	Pfam description	Total number of annotated Pfam domain in the transcriptome of C. sativus (N)	Total number of a certain Pfam domain in the transcriptome of C. sativus (M)	Total number of Pfam domain in the specific genes of C. sativus (n)	Total number of a certain Pfam domain in the specific genes of C. sativus (k)	P-value
PF03552	Cellulose synthase	16366	111	3265	72	6.79e-25
PF01301	Glycosyl hydrolases family 35	16366	75	3265	51	2.16e-19
PF01095	Pectinesterase	16366	99	3265	60	8.11e-19
PF00012	Hsp70 protein	16366	85	3265	50	3.61e-15
PF00421	Photosystem II protein	16366	28	3265	22	4e-11
PF02990	Endomembrane protein 70	16366	41	3265	27	2.09e-10
PF02514	CobN/Magnesium Chelatase	16366	20	3265	17	7.43e-10
PF00305	Lipoxygenase	16366	36	3265	23	1.12e-08
PF00311	Phosphoenolpyruvate carboxylase	16366	29	3265	20	1.45e-08
PF01717	Cobalamin-independent synthase, Catalytic domain	16366	19	3265	15	5.23e-08
PF00183	Hsp90 protein	16366	21	3265	15	4.86e-07
PF08392	FAE1/Type III polyketide synthase-like protein	16366	51	3265	26	7.38e-07
PF03030	Inorganic H+ pyrophosphatase	16366	24	3265	15	6.33e-06
PF03141	Putative S-adenosyl-L-methionine-dependent methyltransferase	16366	73	3265	30	2.8e-05
PF02507	Photosystem I reaction centre subunit III	16366	8	3265	7	8.27e-05
PF00982	Glycosyltransferase family 20	16366	31	3265	16	8.39e-05
PF10433	Mono-functional DNA-alkylating methyl methanesulfonate N-term	16366	15	3265	10	0.000109791
PF00230	Major intrinsic protein	16366	44	3265	20	0.000113646
PF00221	Aromatic amino acid lyase	16366	13	3265	9	0.000161523
PF00862	Sucrose synthase	16366	24	3265	13	0.000208647
PF00199	Catalase	16366	11	3265	8	0.000229612
PF14569	Zinc-binding RING-finger	16366	19	3265	11	0.000299669
PF00463	Isocitrate lyase family	16366	9	3265	7	0.000307352
PF02347	Glycine cleavage system P-protein	16366	7	3265	6	0.000364612
PF03055	Retinal pigment epithelial membrane protein	16366	20	3265	11	0.000546102
PF00464	Serine hydroxymethyltransferase	16366	15	3265	9	0.00076524
PF14938	Soluble NSF attachment protein, SNAP	16366	10	3265	7	0.000847172
PF01946	Thi4 family	16366	10	3265	7	0.000847172
PF00124	Photosynthetic reaction centre protein	16366	10	3265	7	0.000847172
PF00916	Sulfate permease family	16366	18	3265	10	0.000885908
PF01074	Glycosyl hydrolases family 38 N-terminal domain	16366	8	3265	6	0.00121048
PF03405	Fatty acid desaturase	16366	13	3265	8	0.00121816
PF03764	Elongation factor G, domain IV	16366	11	3265	7	0.0019279
PF03004	Plant transposase (Ptta/En/Spm family)	16366	11	3265	7	0.0019279
PF02705	K+ potassium transporter	16366	33	3265	14	0.00267883
PF00101	Ribulose bisphosphate carboxylase, small chain	16366	9	3265	6	0.00301672
PF00195	Chalcone and stilbene synthases, N-terminal domain	16366	21	3265	10	0.00397176
PF01373	Glycosyl hydrolase family 14	16366	21	3265	10	0.00397176
PF00394	Multicopper oxidase	16366	42	3265	16	0.00500405
PF00722	Glycosyl hydrolases family 16	16366	42	3265	16	0.00500405
PF03283	Pectinacetylesterase	16366	22	3265	10	0.00599452
PF07990	Nucleic acid binding protein NABP	16366	10	3265	6	0.00627105
PF00670	S-adenosyl-L-homocysteine hydrolase, NAD binding domain	16366	5	3265	4	0.00664754
PF01964	Radical SAM ThiC family	16366	5	3265	4	0.00664754
PF00456	Transketolase, thiamine diphosphate binding domain	16366	13	3265	7	0.00688122
PF07250	Glyoxal oxidase N-terminus	16366	13	3265	7	0.00688122
PF00223	Photosystem I psaA/psaB protein	16366	13	3265	7	0.00688122
PF00759	Glycosyl hydrolase family 9	16366	26	3265	11	0.00771198
PF16212	Phospholipid-translocating P-type ATPase C-terminal	16366	23	3265	10	0.00873593
PF00344	SecY translocase	16366	8	3265	5	0.0102738
PF00416	Ribosomal protein S13/S18	16366	8	3265	5	0.0102738
PF00274	Fructose-bisphosphate aldolase class-I	16366	17	3265	8	0.0107295
PF03178	CPSF A subunit region	16366	11	3265	6	0.0114828
PF12481	Aluminium induced protein	16366	11	3265	6	0.0114828
PF01852	START domain	16366	38	3265	14	0.0116853
PF00022	Actin	16366	32	3265	12	0.0163055
PF08267	Cobalamin-independent synthase, N-terminal domain	16366	6	3265	4	0.0167879
PF07732	Multicopper oxidase	16366	36	3265	13	0.0177461
PF00251	Glycosyl hydrolases family 32 N-terminal domain	16366	15	3265	7	0.0177708
PF13292	1-deoxy-D-xylulose-5-phosphate synthase	16366	9	3265	5	0.0193453
PF00244	14-3-3 protein	16366	22	3265	9	0.0197554
PF14543	Xylanase inhibitor N-terminal	16366	41	3265	14	0.0235409
PF04674	Phosphate-induced protein 1 conserved region	16366	16	3265	7	0.0262517
PF16078	2-oxoglutarate dehydrogenase N-terminus	16366	4	3265	3	0.0269916
PF08326	Acetyl-CoA carboxylase, central region	16366	4	3265	3	0.0269916
PF01716	Manganese-stabilising protein / photosystem II polypeptide	16366	4	3265	3	0.0269916
PF05221	S-adenosyl-L-homocysteine hydrolase	16366	4	3265	3	0.0269916
PF14228	Cell morphogenesis central region	16366	4	3265	3	0.0269916
PF08540	Hydroxymethylglutaryl-coenzyme A synthase C terminal	16366	4	3265	3	0.0269916
PF06418	CTP synthase N-terminus	16366	4	3265	3	0.0269916
PF01263	Aldose 1-epimerase	16366	13	3265	6	0.029636
PF00224	Pyruvate kinase, barrel domain	16366	20	3265	8	0.0316147
PF11744	Aluminium activated malate transporter	16366	10	3265	5	0.0324195
PF12490	Breast carcinoma amplified sequence 3	16366	10	3265	5	0.0324195
PF08767	CRM1 C terminal	16366	7	3265	4	0.0330261
PF03949	Malic enzyme, NAD binding domain	16366	7	3265	4	0.0330261
PF03151	Triose-phosphate Transporter family	16366	47	3265	15	0.0356967
PF12202	Oxidative-stress-responsive kinase 1 C-terminal domain	16366	2	3265	2	0.0397901
PF13364	Beta-galactosidase jelly roll domain	16366	2	3265	2	0.0397901
PF08477	Ras of Complex, Roc, domain of DAPkinase	16366	2	3265	2	0.0397901
PF01055	Glycosyl hydrolases family 31	16366	14	3265	6	0.0433009
PF03181	BURP domain	16366	14	3265	6	0.0433009
PF01167	Tub family	16366	18	3265	7	0.050563
PF01474	Class-II DAHP synthetase family	16366	8	3265	4	0.0557783
PF00725	3-hydroxyacyl-CoA dehydrogenase, C-terminal domain	16366	8	3265	4	0.0557783
PF02773	S-adenosylmethionine synthetase, C-terminal domain	16366	8	3265	4	0.0557783
PF12338	Ribulose-1,5-bisphosphate carboxylase small subunit	16366	8	3265	4	0.0557783
PF00289	Biotin carboxylase, N-terminal domain	16366	5	3265	3	0.0575078
PF07774	Protein of unknown function (DUF1620)	16366	5	3265	3	0.0575078
PF05562	Cold acclimation protein WCOR413	16366	5	3265	3	0.0575078
PF03381	LEM3 (ligand-effect modulator 3) family / CDC50 family	16366	5	3265	3	0.0575078
PF00733	Asparagine synthase	16366	5	3265	3	0.0575078
PF08670	MEKHLA domain	16366	5	3265	3	0.0575078
PF01283	Ribosomal protein S26e	16366	5	3265	3	0.0575078
PF03953	Tubulin C-terminal domain	16366	31	3265	10	0.0733641
PF01536	Adenosylmethionine decarboxylase	16366	16	3265	6	0.0807626
PF04185	Phosphoesterase family	16366	9	3265	4	0.0849248
PF16016	Domain of unknown function (DUF4782)	16366	9	3265	4	0.0849248
PF00787	PX domain	16366	13	3265	5	0.0981829
PF12076	WAX2 C-terminal domain	16366	13	3265	5	0.0981829
PF03635	Vacuolar protein sorting-associated protein 35	16366	6	3265	3	0.0982278
PF01564	Spermine/spermidine synthase domain	16366	6	3265	3	0.0982278
PF14533	Ubiquitin-specific protease C-terminal	16366	6	3265	3	0.0982278
PF04734	Neutral/alkaline non-lysosomal ceramidase, N-terminal	16366	6	3265	3	0.0982278
PF02531	PsaD	16366	3	3265	2	0.103502
PF15519	linker between RRM2 and RRM3 domains in RBM39 protein	16366	3	3265	2	0.103502
PF14593	PH domain	16366	3	3265	2	0.103502
PF03096	Ndr family	16366	3	3265	2	0.103502
PF14249	Tocopherol cyclase	16366	3	3265	2	0.103502
PF10373	Est1 DNA/RNA binding domain	16366	3	3265	2	0.103502
PF11708	Pre-mRNA splicing Prp18-interacting factor	16366	3	3265	2	0.103502
PF01968	Hydantoinase/oxoprolinase	16366	3	3265	2	0.103502
PF01264	Chorismate synthase	16366	3	3265	2	0.103502
PF16940	Chloroplast envelope transporter	16366	3	3265	2	0.103502
PF01294	Ribosomal protein L13e	16366	3	3265	2	0.103502
PF02915	Rubrerythrin	16366	3	3265	2	0.103502
PF04209	homogentisate 1,2-dioxygenase	16366	3	3265	2	0.103502
PF04061	ORMDL family	16366	3	3265	2	0.103502
PF04109	Autophagy protein Apg9	16366	3	3265	2	0.103502
PF02629	CoA binding domain	16366	3	3265	2	0.103502
PF01154	Hydroxymethylglutaryl-coenzyme A synthase N terminal	16366	3	3265	2	0.103502
PF16189	Creatinase/Prolidase N-terminal domain	16366	3	3265	2	0.103502
PF01803	LIM-domain binding protein	16366	17	3265	6	0.104569
PF02714	Calcium-dependent channel, 7TM region, putative phosphate	16366	17	3265	6	0.104569
PF05116	Sucrose-6F-phosphate phosphohydrolase	16366	10	3265	4	0.119928
PF00806	Pumilio-family RNA binding repeat	16366	10	3265	4	0.119928
PF00388	Phosphatidylinositol-specific phospholipase C, X domain	16366	10	3265	4	0.119928
PF00137	ATP synthase subunit C	16366	10	3265	4	0.119928
PF00330	Aconitase family (aconitate hydratase)	16366	10	3265	4	0.119928
PF04053	Coatomer WD associated region	16366	10	3265	4	0.119928
PF02786	Carbamoyl-phosphate synthase L chain, ATP binding domain	16366	10	3265	4	0.119928
PF02866	lactate/malate dehydrogenase, alpha/beta C-terminal domain	16366	14	3265	5	0.128673
PF13967	Late exocytosis, associated with Golgi transport	16366	14	3265	5	0.128673
PF00337	Galactoside-binding lectin	16366	7	3265	3	0.147129
PF02772	S-adenosylmethionine synthetase, central domain	16366	7	3265	3	0.147129
PF01756	Acyl-CoA oxidase	16366	7	3265	3	0.147129
PF00438	S-adenosylmethionine synthetase, N-terminal domain	16366	7	3265	3	0.147129
PF03092	BT1 family	16366	7	3265	3	0.147129
PF05911	Filament-like plant protein, long coiled-coil	16366	11	3265	4	0.159964
PF12899	Alkaline and neutral invertase	16366	11	3265	4	0.159964
PF03348	Serine incorporator (Serinc)	16366	11	3265	4	0.159964
PF08323	Starch synthase catalytic domain	16366	11	3265	4	0.159964
PF01485	IBR domain, a half RING-finger domain	16366	19	3265	6	0.161508
PF05664	Plant family of unknown function (DUF810)	16366	19	3265	6	0.161508
PF01643	Acyl-ACP thioesterase	16366	15	3265	5	0.162849
PF00006	ATP synthase alpha/beta family, nucleotide-binding domain	16366	15	3265	5	0.162849
PF02797	Chalcone and stilbene synthases, C-terminal domain	16366	15	3265	5	0.162849
PF12755	Vacuolar 14 Fab1-binding region	16366	4	3265	2	0.18
PF04852	Protein of unknown function (DUF640)	16366	4	3265	2	0.180012
PF00187	Chitin recognition protein	16366	4	3265	2	0.180012
PF04597	Ribophorin I	16366	4	3265	2	0.180012
PF00625	Guanylate kinase	16366	4	3265	2	0.180012
PF01992	ATP synthase (C/AC39) subunit	16366	4	3265	2	0.180012
PF11838	ERAP1-like C-terminal domain	16366	4	3265	2	0.180012
PF01775	Ribosomal proteins 50S-L18Ae/60S-L20/60S-L18A	16366	4	3265	2	0.180012
PF11837	Domain of unknown function (DUF3357)	16366	4	3265	2	0.180012
PF04950	40S ribosome biogenesis protein Tsr1 and BMS1 C-terminal	16366	4	3265	2	0.180012
PF06337	DUSP domain	16366	4	3265	2	0.180012
PF00016	Ribulose bisphosphate carboxylase large chain, catalytic domain	16366	4	3265	2	0.180012
PF00745	Glutamyl-tRNAGlu reductase, dimerisation domain	16366	4	3265	2	0.180012
PF14749	Acyl-coenzyme A oxidase N-terminal	16366	4	3265	2	0.180012
PF02446	4-alpha-glucanotransferase	16366	4	3265	2	0.180012
PF05753	Translocon-associated protein beta (TRAPB)	16366	4	3265	2	0.180012
PF07798	Protein of unknown function (DUF1640)	16366	4	3265	2	0.180012
PF01866	Putative diphthamide synthesis protein	16366	4	3265	2	0.180012
PF07967	C3HC zinc finger-like	16366	4	3265	2	0.180012
PF00393	6-phosphogluconate dehydrogenase, C-terminal domain	16366	4	3265	2	0.180012
PF06813	Nodulin-like	16366	20	3265	6	0.194035
PF00767	Potyvirus coat protein	16366	1	3265	1	0.199499
PF08740	BCS1 N terminal	16366	1	3265	1	0.199499
PF10596	U6-snRNA interacting domain of PrP8	16366	1	3265	1	0.199499
PF06012	Domain of Unknown Function (DUF908)	16366	1	3265	1	0.199499
PF02538	Hydantoinase B/oxoprolinase	16366	1	3265	1	0.199499
PF08146	BP28CT (NUC211) domain	16366	1	3265	1	0.199499
PF13625	Helicase conserved C-terminal domain	16366	1	3265	1	0.199499
PF00217	ATP:guanido phosphotransferase, C-terminal catalytic domain	16366	1	3265	1	0.199499
PF14295	PAN domain	16366	1	3265	1	0.199499
PF13854	Kelch motif	16366	1	3265	1	0.199499
PF09379	FERM N-terminal domain	16366	1	3265	1	0.199499
PF09416	RNA helicase (UPF2 interacting domain)	16366	1	3265	1	0.199499
PF17122	Zinc-finger	16366	1	3265	1	0.199499
PF01150	GDA1/CD39 (nucleoside phosphatase) family	16366	8	3265	3	0.201939
PF00044	Glyceraldehyde 3-phosphate dehydrogenase, NAD binding domain	16366	8	3265	3	0.201939
PF00368	Hydroxymethylglutaryl-coenzyme A reductase	16366	8	3265	3	0.201939
PF10604	Polyketide cyclase / dehydrase and lipid transport	16366	8	3265	3	0.201939
PF00310	Glutamine amidotransferases class-II	16366	8	3265	3	0.201939
PF00108	Thiolase, N-terminal domain	16366	8	3265	3	0.201939
PF01179	Copper amine oxidase, enzyme domain	16366	8	3265	3	0.201939
PF04499	SIT4 phosphatase-associated protein	16366	8	3265	3	0.201939
PF02516	Oligosaccharyl transferase STT3 subunit	16366	8	3265	3	0.201939
PF03859	CG-1 domain	16366	8	3265	3	0.201939
PF04833	COBRA-like protein	16366	12	3265	4	0.204036
PF00854	POT family	16366	61	3265	15	0.222957
PF07724	AAA domain (Cdc48 subfamily)	16366	17	3265	5	0.239991
PF00056	lactate/malate dehydrogenase, NAD binding domain	16366	13	3265	4	0.251082
PF00487	Fatty acid desaturase	16366	13	3265	4	0.251082
PF00162	Phosphoglycerate kinase	16366	9	3265	3	0.260447
PF05633	Protein BYPASS1-related	16366	9	3265	3	0.260447
PF06957	Coatomer (COPI) alpha subunit C-terminus	16366	9	3265	3	0.260447
PF00262	Calreticulin family	16366	9	3265	3	0.260447
PF00428	60s Acidic ribosomal protein	16366	9	3265	3	0.260447
PF12056	Protein of unknown function (DUF3537)	16366	9	3265	3	0.260447
PF03759	PRONE (Plant-specific Rop nucleotide exchanger)	16366	9	3265	3	0.260447
PF01135	Protein-L-isoaspartate(D-aspartate) O-methyltransferase (PCMT)	16366	5	3265	2	0.262
PF01583	Adenylylsulphate kinase	16366	5	3265	2	0.261682
PF11886	Translocase of chloroplast 159/132, membrane anchor domain	16366	5	3265	2	0.261682
PF00312	Ribosomal protein S15	16366	5	3265	2	0.261682
PF03034	Phosphatidyl serine synthase	16366	5	3265	2	0.261682
PF00164	Ribosomal protein S12/S23	16366	5	3265	2	0.261682
PF12764	Glycine-rich region of argonaut	16366	5	3265	2	0.261682
PF00694	Aconitase C-terminal domain	16366	5	3265	2	0.261682
PF01493	GXGXG motif	16366	5	3265	2	0.261682
PF02812	Glu/Leu/Phe/Val dehydrogenase, dimerisation domain	16366	5	3265	2	0.261682
PF00503	G-protein alpha subunit	16366	5	3265	2	0.261682
PF10712	NAD-specific glutamate dehydrogenase	16366	5	3265	2	0.261682
PF01965	DJ-1/PfpI family	16366	5	3265	2	0.261682
PF11904	GPCR-chaperone	16366	5	3265	2	0.261682
PF07944	Beta-L-arabinofuranosidase, GH127	16366	5	3265	2	0.261682
PF10075	CSN8/PSMD8/EIF3K family	16366	5	3265	2	0.261682
PF01369	Sec7 domain	16366	5	3265	2	0.261682
PF01488	Shikimate / quinate 5-dehydrogenase	16366	5	3265	2	0.261682
PF02671	Paired amphipathic helix repeat	16366	5	3265	2	0.261682
PF05817	Oligosaccharyltransferase subunit Ribophorin II	16366	5	3265	2	0.261682
PF03719	Ribosomal protein S5, C-terminal domain	16366	5	3265	2	0.261682
PF07885	Ion channel	16366	5	3265	2	0.261682
PF05755	Rubber elongation factor protein (REF)	16366	5	3265	2	0.261682
PF02194	PXA domain	16366	5	3265	2	0.261682
PF01268	Formate--tetrahydrofolate ligase	16366	5	3265	2	0.261682
PF01070	FMN-dependent dehydrogenase	16366	5	3265	2	0.261682
PF05470	Eukaryotic translation initiation factor 3 subunit 8 N-terminus	16366	5	3265	2	0.261682
PF04845	PurA ssDNA and RNA-binding protein	16366	5	3265	2	0.261682
PF10509	Galactokinase galactose-binding signature	16366	5	3265	2	0.261682
PF00225	Kinesin motor domain	16366	50	3265	12	0.286002
PF05193	Peptidase M16 inactive domain	16366	14	3265	4	0.300045
PF00026	Eukaryotic aspartyl protease	16366	14	3265	4	0.300045
PF13962	Domain of unknown function	16366	14	3265	4	0.300045
PF02779	Transketolase, pyrimidine binding domain	16366	23	3265	6	0.303047
PF00091	Tubulin/FtsZ family, GTPase domain	16366	37	3265	9	0.311179
PF00109	Beta-ketoacyl synthase, N-terminal domain	16366	10	3265	3	0.320669
PF00955	HCO3- transporter family	16366	10	3265	3	0.320669
PF12215	beta-glucosidase 2, glycosyl-hydrolase family 116 N-term	16366	10	3265	3	0.320669
PF03214	Reversibly glycosylated polypeptide	16366	10	3265	3	0.320669
PF00182	Chitinase class I	16366	10	3265	3	0.320669
PF02493	MORN repeat	16366	19	3265	5	0.324612
PF03094	Mlo family	16366	19	3265	5	0.324612
PF00112	Papain family cysteine protease	16366	33	3265	8	0.331526
PF00504	Chlorophyll A-B binding protein	16366	33	3265	8	0.331526
PF03547	Membrane transport protein	16366	24	3265	6	0.341718
PF13374	Tetratricopeptide repeat	16366	6	3265	2	0.343409
PF03985	Paf1	16366	6	3265	2	0.343409
PF01786	Alternative oxidase	16366	6	3265	2	0.343409
PF01704	UTP--glucose-1-phosphate uridylyltransferase	16366	6	3265	2	0.343409
PF01411	tRNA synthetases class II (A)	16366	6	3265	2	0.343409
PF15628	RRM in Demeter	16366	6	3265	2	0.343409
PF05637	galactosyl transferase GMA12/MNN10 family	16366	6	3265	2	0.343409
PF00121	Triosephosphate isomerase	16366	6	3265	2	0.343409
PF11995	Domain of unknown function (DUF3490)	16366	6	3265	2	0.343409
PF03721	UDP-glucose/GDP-mannose dehydrogenase family, NAD binding domain	16366	6	3265	2	0.343409
PF07748	Glycosyl hydrolases family 38 C-terminal domain	16366	6	3265	2	0.343409
PF05879	Root hair defective 3 GTP-binding protein (RHD3)	16366	6	3265	2	0.343409
PF08446	PAS fold	16366	6	3265	2	0.343409
PF01676	Metalloenzyme superfamily	16366	6	3265	2	0.343409
PF01566	Natural resistance-associated macrophage protein	16366	6	3265	2	0.343409
PF16275	Splicing factor 1 helix-hairpin domain	16366	6	3265	2	0.343409
PF02784	Pyridoxal-dependent decarboxylase, pyridoxal binding domain	16366	6	3265	2	0.343409
PF02496	ABA/WDS induced protein	16366	6	3265	2	0.343409
PF02826	D-isomer specific 2-hydroxyacid dehydrogenase, NAD binding domain	16366	15	3265	4	0.349935
PF02364	1,3-beta-glucan synthase component	16366	15	3265	4	0.349935
PF00152	tRNA synthetases class II (D, K and N)	16366	15	3265	4	0.349935
PF00483	Nucleotidyl transferase	16366	15	3265	4	0.349935
PF10250	GDP-fucose protein O-fucosyltransferase	16366	48	3265	11	0.357222
PF02867	Ribonucleotide reductase, barrel domain	16366	2	3265	1	0.359
PF06087	Tyrosyl-DNA phosphodiesterase	16366	2	3265	1	0.359
PF16191	Ubiquitin-activating enzyme E1 four-helix bundle	16366	2	3265	1	0.359208
PF04841	Vps16, N-terminal region	16366	2	3265	1	0.359208
PF08969	USP8 dimerisation domain	16366	2	3265	1	0.359208
PF00935	Ribosomal protein L44	16366	2	3265	1	0.359208
PF02731	SKIP/SNW domain	16366	2	3265	1	0.359208
PF05091	Eukaryotic translation initiation factor 3 subunit 7 (eIF-3)	16366	2	3265	1	0.359208
PF09377	SBDS protein C-terminal domain	16366	2	3265	1	0.359208
PF11718	Pre-mRNA 3'-end-processing endonuclease polyadenylation factor C-term	16366	2	3265	1	0.359208
PF00275	EPSP synthase (3-phosphoshikimate 1-carboxyvinyltransferase)	16366	2	3265	1	0.359208
PF16752	Tubulin-specific chaperone C N-terminal domain	16366	2	3265	1	0.359208
PF11942	Spt5 transcription elongation factor, acidic N-terminal	16366	2	3265	1	0.359208
PF05918	Apoptosis inhibitory protein 5 (API5)	16366	2	3265	1	0.359208
PF14700	DNA-directed RNA polymerase N-terminal	16366	2	3265	1	0.359208
PF08172	CASP C terminal	16366	2	3265	1	0.359208
PF13522	Glutamine amidotransferase domain	16366	2	3265	1	0.359208
PF08355	EF hand associated	16366	2	3265	1	0.359208
PF08414	Respiratory burst NADPH oxidase	16366	2	3265	1	0.359208
PF02548	Ketopantoate hydroxymethyltransferase	16366	2	3265	1	0.359208
PF13578	Methyltransferase domain	16366	2	3265	1	0.359208
PF03331	UDP-3-O-acyl N-acetylglycosamine deacetylase	16366	2	3265	1	0.359208
PF09758	Uncharacterised conserved protein	16366	2	3265	1	0.359208
PF04189	Gcd10p family	16366	2	3265	1	0.359208
PF08638	Mediator complex subunit MED14	16366	2	3265	1	0.359208
PF06979	Assembly, mitochondrial proton-transport ATP synth complex	16366	2	3265	1	0.359208
PF07064	RIC1	16366	2	3265	1	0.359208
PF03912	Psb28 protein	16366	2	3265	1	0.359208
PF01058	NADH ubiquinone oxidoreductase, 20 Kd subunit	16366	2	3265	1	0.359208
PF04100	Vps53-like, N-terminal	16366	2	3265	1	0.359208
PF09032	Siah interacting protein, N terminal	16366	2	3265	1	0.359208
PF02209	Villin headpiece domain	16366	2	3265	1	0.359208
PF00580	UvrD/REP helicase N-terminal domain	16366	2	3265	1	0.359208
PF12451	Vacuolar protein sorting protein 11 C terminal	16366	2	3265	1	0.359208
PF14370	C-terminal topoisomerase domain	16366	2	3265	1	0.359208
PF16190	Ubiquitin-activating enzyme E1 FCCH domain	16366	2	3265	1	0.359208
PF02919	Eukaryotic DNA topoisomerase I, DNA binding fragment	16366	2	3265	1	0.359208
PF04863	Alliinase EGF-like domain	16366	2	3265	1	0.359208
PF02934	GatB/GatE catalytic domain	16366	2	3265	1	0.359208
PF08490	Domain of unknown function (DUF1744)	16366	2	3265	1	0.359208
PF03255	Acetyl co-enzyme A carboxylase carboxyltransferase alpha subunit	16366	2	3265	1	0.359208
PF02401	LytB protein	16366	2	3265	1	0.359208
PF07393	Exocyst complex component Sec10	16366	2	3265	1	0.359208
PF12108	Splicing factor SF3a60 binding domain	16366	2	3265	1	0.359208
PF10598	RNA recognition motif of the spliceosomal PrP8	16366	2	3265	1	0.359208
PF08217	Fungal domain of unknown function (DUF1712)	16366	2	3265	1	0.359208
PF04176	TIP41-like family	16366	2	3265	1	0.359208
PF16414	Niemann-Pick C1 N terminus	16366	2	3265	1	0.359208
PF16770	Regulator of Ty1 transposition protein 107 BRCT domain	16366	2	3265	1	0.359208
PF08367	Peptidase M16C associated	16366	2	3265	1	0.359208
PF08626	Transport protein Trs120 or TRAPPC9, TRAPP II complex subunit	16366	2	3265	1	0.359208
PF02223	Thymidylate kinase	16366	2	3265	1	0.359208
PF01174	SNO glutamine amidotransferase family	16366	2	3265	1	0.359208
PF01124	MAPEG family	16366	2	3265	1	0.359208
PF12036	Protein of unknown function (DUF3522)	16366	2	3265	1	0.359208
PF07571	TAF6 C-terminal HEAT repeat domain	16366	2	3265	1	0.359208
PF04992	RNA polymerase Rpb1, domain 6	16366	2	3265	1	0.359208
PF06694	Plant nuclear matrix protein 1 (NMP1)	16366	2	3265	1	0.359208
PF01927	Mut7-C RNAse domain	16366	2	3265	1	0.359208
PF14377	Domain of unknown function (DUF4414)	16366	2	3265	1	0.359208
PF01384	Phosphate transporter family	16366	2	3265	1	0.359208
PF14632	Acidic N-terminal SPT6	16366	2	3265	1	0.359208
PF03350	Uncharacterized protein family, UPF0114	16366	2	3265	1	0.359208
PF03071	GNT-I family	16366	2	3265	1	0.359208
PF11909	NADH-quinone oxidoreductase cyanobacterial subunit N	16366	2	3265	1	0.359208
PF07343	Protein of unknown function (DUF1475)	16366	2	3265	1	0.359208
PF10436	Mitochondrial branched-chain alpha-ketoacid dehydrogenase kinase	16366	2	3265	1	0.359208
PF02696	Uncharacterized ACR, YdiU/UPF0061 family	16366	2	3265	1	0.359208
PF16420	Ubiquitin-like modifier-activating enzyme ATG7 N-terminus	16366	2	3265	1	0.359208
PF08235	LNS2 (Lipin/Ned1/Smp2)	16366	2	3265	1	0.359208
PF13768	von Willebrand factor type A domain	16366	2	3265	1	0.359208
PF09742	Dyggve-Melchior-Clausen syndrome protein	16366	2	3265	1	0.359208
PF11865	Domain of unknown function (DUF3385)	16366	2	3265	1	0.359208
PF08606	Prp19/Pso4-like	16366	2	3265	1	0.359208
PF03367	ZPR1 zinc-finger domain	16366	2	3265	1	0.359208
PF00384	Molybdopterin oxidoreductase	16366	2	3265	1	0.359208
PF05890	Eukaryotic rRNA processing protein EBP2	16366	2	3265	1	0.359208
PF04551	GcpE protein	16366	2	3265	1	0.359208
PF03997	VPS28 protein	16366	2	3265	1	0.359208
PF14817	HAUS augmin-like complex subunit 5	16366	2	3265	1	0.359208
PF10559	Plug domain of Sec61p	16366	2	3265	1	0.359208
PF00784	MyTH4 domain	16366	2	3265	1	0.359208
PF11817	Foie gras liver health family 1	16366	2	3265	1	0.359208
PF09279	Phosphoinositide-specific phospholipase C, efhand-like	16366	2	3265	1	0.359208
PF01871	AMMECR1	16366	2	3265	1	0.359208
PF11965	Domain of unknown function (DUF3479)	16366	2	3265	1	0.359208
PF05712	MRG	16366	2	3265	1	0.359208
PF11805	Protein of unknown function (DUF3326)	16366	2	3265	1	0.359208
PF00940	DNA-dependent RNA polymerase	16366	2	3265	1	0.359208
PF00025	ADP-ribosylation factor family	16366	20	3265	5	0.368138
PF03352	Methyladenine glycosylase	16366	11	3265	3	0.380933
PF13405	EF-hand domain	16366	11	3265	3	0.380933
PF00679	Elongation factor G C-terminus	16366	11	3265	3	0.380933
PF01217	Clathrin adaptor complex small chain	16366	11	3265	3	0.380933
PF12894	Anaphase-promoting complex subunit 4 WD40 domain	16366	11	3265	3	0.380933
PF06955	Xyloglucan endo-transglycosylase (XET) C-terminus	16366	30	3265	7	0.390298
PF13202	EF hand	16366	21	3265	5	0.411694
PF02365	No apical meristem (NAM) protein	16366	60	3265	13	0.419664
PF03169	OPT oligopeptide transporter protein	16366	26	3265	6	0.419958
PF03441	FAD binding domain of DNA photolyase	16366	7	3265	2	0.42192
PF07058	Microtubule-associated protein 70	16366	7	3265	2	0.42192
PF12710	haloacid dehalogenase-like hydrolase	16366	7	3265	2	0.42192
PF11916	Vacuolar protein 14 C-terminal Fig4p binding	16366	7	3265	2	0.42192
PF12357	Phospholipase D C terminal	16366	7	3265	2	0.42192
PF00717	Peptidase S24-like	16366	7	3265	2	0.42192
PF16544	Homodimerisation region of STAR domain protein	16366	7	3265	2	0.42192
PF01603	Protein phosphatase 2A regulatory B subunit (B56 family)	16366	7	3265	2	0.42192
PF05770	Inositol 1, 3, 4-trisphosphate 5/6-kinase	16366	7	3265	2	0.42192
PF16596	Disordered region downstream of MFMR	16366	7	3265	2	0.42192
PF05003	Protein of unknown function (DUF668)	16366	7	3265	2	0.42192
PF02991	Autophagy protein Atg8 ubiquitin like	16366	7	3265	2	0.42192
PF14288	1,3-beta-glucan synthase subunit FKS1, domain-1	16366	7	3265	2	0.42192
PF05634	APO RNA-binding	16366	7	3265	2	0.42192
PF08417	Pheophorbide a oxygenase	16366	7	3265	2	0.42192
PF01740	STAS domain	16366	7	3265	2	0.42192
PF14570	RING/Ubox like zinc-binding domain	16366	7	3265	2	0.42192
PF03062	MBOAT, membrane-bound O-acyltransferase family	16366	7	3265	2	0.42192
PF01370	NAD dependent epimerase/dehydratase family	16366	31	3265	7	0.426132
PF00690	Cation transporter/ATPase, N-terminus	16366	31	3265	7	0.426132
PF01237	Oxysterol-binding protein	16366	12	3265	3	0.439899
PF14703	Cytosolic domain of 10TM putative phosphate transporter	16366	12	3265	3	0.439899
PF00307	Calponin homology (CH) domain	16366	12	3265	3	0.439899
PF01429	Methyl-CpG binding domain	16366	12	3265	3	0.439899
PF03357	Snf7	16366	17	3265	4	0.44905
PF02171	Piwi domain	16366	17	3265	4	0.44905
PF00534	Glycosyl transferases group 1	16366	32	3265	7	0.461703
PF00083	Sugar (and other) transporter	16366	52	3265	11	0.468644
PF09439	Signal recognition particle receptor beta subunit	16366	3	3265	1	0.487
PF01680	SOR/SNZ family	16366	3	3265	1	0.487
PF02735	Ku70/Ku80 beta-barrel domain	16366	3	3265	1	0.487
PF07837	Formiminotransferase domain, N-terminal subdomain	16366	3	3265	1	0.487061
PF01227	GTP cyclohydrolase I	16366	3	3265	1	0.487061
PF06708	Protein of unknown function (DUF1195)	16366	3	3265	1	0.487061
PF12068	Domain of unknown function (DUF3548)	16366	3	3265	1	0.487061
PF07529	HSA	16366	3	3265	1	0.487061
PF04802	Component of IIS longevity pathway SMK-1	16366	3	3265	1	0.487061
PF08083	PROCN (NUC071) domain	16366	3	3265	1	0.487061
PF09801	Integral membrane protein S linking to the trans Golgi network	16366	3	3265	1	0.487061
PF13507	CobB/CobQ-like glutamine amidotransferase domain	16366	3	3265	1	0.487061
PF01213	Adenylate cyclase associated (CAP) N terminal	16366	3	3265	1	0.487061
PF04774	Hyaluronan / mRNA binding family	16366	3	3265	1	0.487061
PF02978	Signal peptide binding domain	16366	3	3265	1	0.487061
PF12436	ICP0-binding domain of Ubiquitin-specific protease 7	16366	3	3265	1	0.487061
PF01457	Leishmanolysin	16366	3	3265	1	0.487061
PF03868	Ribosomal protein L6, N-terminal domain	16366	3	3265	1	0.487061
PF13740	ACT domain	16366	3	3265	1	0.487061
PF01092	Ribosomal protein S6e	16366	3	3265	1	0.487061
PF01048	Phosphorylase superfamily	16366	3	3265	1	0.487061
PF10998	Protein of unknown function (DUF2838)	16366	3	3265	1	0.487061
PF00909	Ammonium Transporter Family	16366	3	3265	1	0.487061
PF03649	Uncharacterised protein family (UPF0014)	16366	3	3265	1	0.487061
PF00962	Adenosine/AMP deaminase	16366	3	3265	1	0.487061
PF02605	Photosystem I reaction centre subunit XI	16366	3	3265	1	0.487061
PF09320	Domain of unknown function (DUF1977)	16366	3	3265	1	0.487061
PF02018	Carbohydrate binding domain	16366	3	3265	1	0.487061
PF03416	Peptidase family C54	16366	3	3265	1	0.487061
PF01131	DNA topoisomerase	16366	3	3265	1	0.487061
PF05965	F/Y rich C-terminus	16366	3	3265	1	0.487061
PF16131	Torus domain	16366	3	3265	1	0.487061
PF04078	Cell differentiation family, Rcd1-like	16366	3	3265	1	0.487061
PF15801	zf-MYND-like zinc finger, mRNA-binding	16366	3	3265	1	0.487061
PF07855	Autophagy-related protein 101	16366	3	3265	1	0.487061
PF12807	Translation initiation factor eIF3 subunit 135	16366	3	3265	1	0.487061
PF04280	Tim44-like domain	16366	3	3265	1	0.487061
PF02142	MGS-like domain	16366	3	3265	1	0.487061
PF01641	SelR domain	16366	3	3265	1	0.487061
PF11935	Domain of unknown function (DUF3453)	16366	3	3265	1	0.487061
PF00996	GDP dissociation inhibitor	16366	3	3265	1	0.487061
PF02272	DHHA1 domain	16366	3	3265	1	0.487061
PF01650	Peptidase C13 family	16366	3	3265	1	0.487061
PF10588	NADH-ubiquinone oxidoreductase-G iron-sulfur binding region	16366	3	3265	1	0.487061
PF00352	Transcription factor TFIID (or TATA-binding protein, TBP)	16366	3	3265	1	0.487061
PF06364	Protein of unknown function (DUF1068)	16366	3	3265	1	0.487061
PF16166	Chloroplast import apparatus Tic20-like	16366	3	3265	1	0.487061
PF01693	Caulimovirus viroplasmin	16366	3	3265	1	0.487061
PF05450	Nicastrin	16366	3	3265	1	0.487061
PF08569	Mo25-like	16366	3	3265	1	0.487061
PF00834	Ribulose-phosphate 3 epimerase family	16366	3	3265	1	0.487061
PF09261	Alpha mannosidase middle domain	16366	3	3265	1	0.487061
PF01276	Orn/Lys/Arg decarboxylase, major domain	16366	3	3265	1	0.487061
PF05794	T-complex protein 11	16366	3	3265	1	0.487061
PF14204	Ribosomal L18 C-terminal region	16366	3	3265	1	0.487061
PF00535	Glycosyl transferase family 2	16366	3	3265	1	0.487061
PF02219	Methylenetetrahydrofolate reductase	16366	3	3265	1	0.487061
PF05277	Protein of unknown function (DUF726)	16366	3	3265	1	0.487061
PF01761	3-dehydroquinate synthase	16366	3	3265	1	0.487061
PF14619	Snf2-ATP coupling, chromatin remodelling complex	16366	3	3265	1	0.487061
PF04107	Glutamate-cysteine ligase family 2(GCS2)	16366	3	3265	1	0.487061
PF07173	Glycine-rich domain-containing protein-like	16366	3	3265	1	0.487061
PF10409	C2 domain of PTEN tumour-suppressor protein	16366	3	3265	1	0.487061
PF11145	Protein of unknown function (DUF2921)	16366	3	3265	1	0.487061
PF13893	RNA recognition motif. (a.k.a. RRM, RBD, or RNP domain)	16366	3	3265	1	0.487061
PF01512	Respiratory-chain NADH dehydrogenase 51 Kd subunit	16366	3	3265	1	0.487061
PF02259	FAT domain	16366	3	3265	1	0.487061
PF02769	AIR synthase related protein, C-terminal domain	16366	3	3265	1	0.487061
PF11987	Translation-initiation factor 2	16366	3	3265	1	0.487061
PF01247	Ribosomal protein L35Ae	16366	3	3265	1	0.487061
PF08155	NOGCT (NUC087) domain	16366	3	3265	1	0.487061
PF02167	Cytochrome C1 family	16366	3	3265	1	0.487061
PF06628	Catalase-related immune-responsive	16366	3	3265	1	0.487061
PF13266	Protein of unknown function (DUF4057)	16366	3	3265	1	0.487061
PF13510	2Fe-2S iron-sulfur cluster binding domain	16366	3	3265	1	0.487061
PF12157	Protein of unknown function (DUF3591)	16366	3	3265	1	0.487061
PF04091	Exocyst complex subunit Sec15-like	16366	3	3265	1	0.487061
PF03291	mRNA capping enzyme	16366	3	3265	1	0.487061
PF17144	Ribosomal large subunit proteins 60S L5, and 50S L18	16366	3	3265	1	0.487061
PF08545	3-Oxoacyl-[acyl-carrier-protein (ACP)] synthase III	16366	3	3265	1	0.487061
PF14806	Coatomer beta subunit appendage platform	16366	3	3265	1	0.487061
PF03321	GH3 auxin-responsive promoter	16366	8	3265	2	0.495
PF08370	Plant PDR ABC transporter associated	16366	8	3265	2	0.495247
PF04548	AIG1 family	16366	8	3265	2	0.495247
PF11204	Protein of unknown function (DUF2985)	16366	8	3265	2	0.495247
PF00150	Cellulase (glycosyl hydrolase family 5)	16366	8	3265	2	0.495247
PF04433	SWIRM domain	16366	8	3265	2	0.495247
PF05542	Protein of unknown function (DUF760)	16366	8	3265	2	0.495247
PF00441	Acyl-CoA dehydrogenase, C-terminal domain	16366	8	3265	2	0.495247
PF03492	SAM dependent carboxyl methyltransferase	16366	8	3265	2	0.495247
PF01590	GAF domain	16366	8	3265	2	0.495247
PF00484	Carbonic anhydrase	16366	8	3265	2	0.495247
PF03735	ENT domain	16366	8	3265	2	0.495247
PF00266	Aminotransferase class-V	16366	8	3265	2	0.495247
PF07847	PCO_ADO	16366	8	3265	2	0.495247
PF02096	60Kd inner membrane protein	16366	8	3265	2	0.495247
PF04862	Protein of unknown function (DUF642)	16366	8	3265	2	0.495247
PF00928	Adaptor complexes medium subunit family	16366	8	3265	2	0.495247
PF00349	Hexokinase	16366	8	3265	2	0.495247
PF00664	ABC transporter transmembrane region	16366	63	3265	13	0.495942
PF01490	Transmembrane amino acid transporter protein	16366	53	3265	11	0.496216
PF16486	N-terminal domain of argonaute	16366	13	3265	3	0.496545
PF13414	TPR repeat	16366	13	3265	3	0.496545
PF00198	2-oxoacid dehydrogenases acyltransferase (catalytic domain)	16366	13	3265	3	0.496545
PF16913	Purine nucleobase transmembrane transport	16366	13	3265	3	0.496545
PF07887	Calmodulin binding protein-like	16366	13	3265	3	0.496545
PF00860	Permease family	16366	13	3265	3	0.496545
PF03000	NPH3 family	16366	38	3265	8	0.496626
PF05653	Magnesium transporter NIPA	16366	18	3265	4	0.496867
PF13246	Cation transport ATPase (P-type)	16366	18	3265	4	0.496867
PF02181	Formin Homology 2 Domain	16366	18	3265	4	0.496867
PF01504	Phosphatidylinositol-4-phosphate 5-Kinase	16366	18	3265	4	0.496867
PF00397	WW domain	16366	18	3265	4	0.496867
PF01061	ABC-2 type transporter	16366	34	3265	7	0.531042
PF13976	GAG-pre-integrase domain	16366	24	3265	5	0.537753
PF04043	Plant invertase/pectin methylesterase inhibitor	16366	75	3265	15	0.541873
PF07059	Protein of unknown function (DUF1336)	16366	19	3265	4	0.542802
PF00364	Biotin-requiring enzyme	16366	19	3265	4	0.542802
PF00654	Voltage gated chloride channel	16366	14	3265	3	0.550135
PF04810	Sec23/Sec24 zinc finger	16366	9	3265	2	0.562333
PF02801	Beta-ketoacyl synthase, C-terminal domain	16366	9	3265	2	0.562333
PF08513	LisH	16366	9	3265	2	0.562333
PF00676	Dehydrogenase E1 component	16366	9	3265	2	0.562333
PF06075	Plant protein of unknown function (DUF936)	16366	9	3265	2	0.562333
PF13328	HD domain	16366	9	3265	2	0.562333
PF16891	Serine-threonine protein phosphatase N-terminal domain	16366	9	3265	2	0.562333
PF04815	Sec23/Sec24 helical domain	16366	9	3265	2	0.562333
PF00614	Phospholipase D Active site motif	16366	9	3265	2	0.562333
PF00719	Inorganic pyrophosphatase	16366	9	3265	2	0.562333
PF04130	Spc97 / Spc98 family	16366	9	3265	2	0.562333
PF01138	3' exoribonuclease family, domain 1	16366	9	3265	2	0.562333
PF10584	Proteasome subunit A N-terminal signature	16366	9	3265	2	0.562333
PF08372	Plant phosphoribosyltransferase C-terminal	16366	9	3265	2	0.562333
PF00227	Proteasome subunit	16366	25	3265	5	0.576986
PF07526	Associated with HOX	16366	25	3265	5	0.576986
PF01915	Glycosyl hydrolase family 3 C-terminal domain	16366	20	3265	4	0.586468
PF05903	PPPDE putative peptidase domain	16366	20	3265	4	0.586468
PF06760	Protein of unknown function (DUF1221)	16366	4	3265	1	0.589
PF01432	Peptidase family M3	16366	4	3265	1	0.589
PF01245	Ribosomal protein L19	16366	4	3265	1	0.589
PF09358	Ubiquitin fold domain	16366	4	3265	1	0.58941
PF02115	RHO protein GDP dissociation inhibitor	16366	4	3265	1	0.58941
PF13668	Ferritin-like domain	16366	4	3265	1	0.58941
PF05212	Protein of unknown function (DUF707)	16366	4	3265	1	0.58941
PF10160	Predicted membrane protein	16366	4	3265	1	0.58941
PF06127	Protein of unknown function (DUF962)	16366	4	3265	1	0.58941
PF01222	Ergosterol biosynthesis ERG4/ERG24 family	16366	4	3265	1	0.58941
PF04563	RNA polymerase beta subunit	16366	4	3265	1	0.58941
PF00939	Sodium:sulfate symporter transmembrane region	16366	4	3265	1	0.58941
PF16186	Atypical Arm repeat	16366	4	3265	1	0.58941
PF01201	Ribosomal protein S8e	16366	4	3265	1	0.58941
PF02836	Glycosyl hydrolases family 2, TIM barrel domain	16366	4	3265	1	0.58941
PF00380	Ribosomal protein S9/S16	16366	4	3265	1	0.58941
PF01592	NifU-like N terminal domain	16366	4	3265	1	0.58941
PF14681	Uracil phosphoribosyltransferase	16366	4	3265	1	0.58941
PF07973	Threonyl and Alanyl tRNA synthetase second additional domain	16366	4	3265	1	0.58941
PF13899	Thioredoxin-like	16366	4	3265	1	0.58941
PF04864	Allinase	16366	4	3265	1	0.58941
PF02823	ATP synthase, Delta/Epsilon chain, beta-sandwich domain	16366	4	3265	1	0.58941
PF06963	Ferroportin1 (FPN1)	16366	4	3265	1	0.58941
PF09790	Hyccin	16366	4	3265	1	0.58941
PF01655	Ribosomal protein L32	16366	4	3265	1	0.58941
PF10366	Vacuolar sorting protein 39 domain 1	16366	4	3265	1	0.58941
PF02475	Met-10+ like-protein	16366	4	3265	1	0.58941
PF03159	XRN 5'-3' exonuclease N-terminus	16366	4	3265	1	0.58941
PF03015	Male sterility protein	16366	4	3265	1	0.58941
PF03766	Remorin, N-terminal region	16366	4	3265	1	0.58941
PF05183	RNA dependent RNA polymerase	16366	4	3265	1	0.58941
PF14492	Elongation Factor G, domain II	16366	4	3265	1	0.58941
PF03099	Biotin/lipoate A/B protein ligase family	16366	4	3265	1	0.58941
PF12515	Ca2+-ATPase N terminal autoinhibitory domain	16366	4	3265	1	0.58941
PF13844	Glycosyl transferase family 41	16366	4	3265	1	0.58941
PF12313	NPR1/NIM1 like defence protein C terminal	16366	4	3265	1	0.58941
PF02852	Pyridine nucleotide-disulphide oxidoreductase, dimerisation domain	16366	4	3265	1	0.58941
PF17284	Spermidine synthase tetramerisation domain	16366	4	3265	1	0.58941
PF08238	Sel1 repeat	16366	4	3265	1	0.58941
PF04567	RNA polymerase Rpb2, domain 5	16366	4	3265	1	0.58941
PF02297	Cytochrome oxidase c subunit VIb	16366	4	3265	1	0.58941
PF01991	ATP synthase (E/31 kDa) subunit	16366	4	3265	1	0.58941
PF13881	Ubiquitin-2 like Rad60 SUMO-like	16366	4	3265	1	0.58941
PF08880	QLQ	16366	4	3265	1	0.58941
PF00817	impB/mucB/samB family	16366	4	3265	1	0.58941
PF00852	Glycosyltransferase family 10 (fucosyltransferase) C-term	16366	4	3265	1	0.58941
PF05757	Oxygen evolving enhancer protein 3 (PsbQ)	16366	4	3265	1	0.58941
PF02776	Thiamine pyrophosphate enzyme, N-terminal TPP binding domain	16366	4	3265	1	0.58941
PF04757	Pex2 / Pex12 amino terminal region	16366	4	3265	1	0.58941
PF05686	Glycosyl transferase family 90	16366	4	3265	1	0.58941
PF05142	Domain of unknown function (DUF702)	16366	4	3265	1	0.58941
PF13537	Glutamine amidotransferase domain	16366	4	3265	1	0.58941
PF14604	Variant SH3 domain	16366	4	3265	1	0.58941
PF04983	RNA polymerase Rpb1, domain 3	16366	4	3265	1	0.58941
PF08700	Vps51/Vps67	16366	4	3265	1	0.58941
PF05004	Interferon-related developmental regulator (IFRD)	16366	4	3265	1	0.58941
PF07766	LETM1-like protein	16366	4	3265	1	0.58941
PF03371	PRP38 family	16366	4	3265	1	0.58941
PF05000	RNA polymerase Rpb1, domain 4	16366	4	3265	1	0.58941
PF02785	Biotin carboxylase C-terminal domain	16366	4	3265	1	0.58941
PF01749	Importin beta binding domain	16366	4	3265	1	0.58941
PF07707	BTB And C-terminal Kelch	16366	4	3265	1	0.58941
PF02149	Kinase associated domain 1	16366	4	3265	1	0.58941
PF12848	ABC transporter	16366	4	3265	1	0.58941
PF03959	Serine hydrolase (FSH1)	16366	4	3265	1	0.58941
PF03878	YIF1	16366	4	3265	1	0.58941
PF11443	Domain of unknown function (DUF2828)	16366	4	3265	1	0.58941
PF00208	Glutamate/Leucine/Phenylalanine/Valine dehydrogenase	16366	4	3265	1	0.58941
PF00237	Ribosomal protein L22p/L17e	16366	4	3265	1	0.58941
PF10839	Protein of unknown function (DUF2647)	16366	4	3265	1	0.58941
PF11894	Nuclear pore complex scaffold, nucleoporins 186/192/205	16366	4	3265	1	0.58941
PF03009	Glycerophosphoryl diester phosphodiesterase family	16366	15	3265	3	0.600186
PF00689	Cation transporting ATPase, C-terminus	16366	15	3265	3	0.600186
PF05701	Weak chloroplast movement under blue light	16366	15	3265	3	0.600186
PF00291	Pyridoxal-phosphate dependent enzyme	16366	15	3265	3	0.600186
PF13857	Ankyrin repeats (many copies)	16366	15	3265	3	0.600186
PF10607	CTLH/CRA C-terminal to LisH motif domain	16366	10	3265	2	0.622749
PF00175	Oxidoreductase NAD-binding domain	16366	10	3265	2	0.622749
PF07911	Protein of unknown function (DUF1677)	16366	10	3265	2	0.622749
PF03727	Hexokinase	16366	10	3265	2	0.622749
PF05184	Saposin-like type B, region 1	16366	10	3265	2	0.622749
PF00190	Cupin	16366	10	3265	2	0.622749
PF06814	Lung seven transmembrane receptor	16366	10	3265	2	0.622749
PF02136	Nuclear transport factor 2 (NTF2) domain	16366	10	3265	2	0.622749
PF03489	Saposin-like type B, region 2	16366	10	3265	2	0.622749
PF00929	Exonuclease	16366	10	3265	2	0.622749
PF00046	Homeobox domain	16366	48	3265	9	0.639482
PF00071	Ras family	16366	64	3265	12	0.64433
PF02383	SacI homology domain	16366	16	3265	3	0.646415
PF02780	Transketolase, C-terminal domain	16366	16	3265	3	0.646415
PF03110	SBP domain	16366	16	3265	3	0.646415
PF02182	SAD/SRA domain	16366	16	3265	3	0.646415
PF00332	Glycosyl hydrolases family 17	16366	43	3265	8	0.647535
PF00118	TCP-1/cpn60 chaperonin family	16366	27	3265	5	0.649743
PF00171	Aldehyde dehydrogenase family	16366	27	3265	5	0.649743
PF00544	Pectate lyase	16366	22	3265	4	0.665996
PF00141	Peroxidase	16366	33	3265	6	0.668607
PF09334	tRNA synthetases class I (M)	16366	5	3265	1	0.671343
PF08022	FAD-binding domain	16366	5	3265	1	0.671343
PF05564	Dormancy/auxin associated protein	16366	5	3265	1	0.671343
PF00360	Phytochrome region	16366	5	3265	1	0.671343
PF14363	Domain associated at C-terminal with AAA	16366	5	3265	1	0.671343
PF14538	Raptor N-terminal CASPase like domain	16366	5	3265	1	0.671343
PF03097	BRO1-like domain	16366	5	3265	1	0.671343
PF02263	Guanylate-binding protein, N-terminal domain	16366	5	3265	1	0.671343
PF10996	Beta-Casp domain	16366	5	3265	1	0.671343
PF08449	UAA transporter family	16366	5	3265	1	0.671343
PF01326	Pyruvate phosphate dikinase, PEP/pyruvate binding domain	16366	5	3265	1	0.671343
PF04178	Got1/Sft2-like family	16366	5	3265	1	0.671343
PF04502	Family of unknown function (DUF572)	16366	5	3265	1	0.671343
PF05687	BES1/BZR1 plant transcription factor, N-terminal	16366	5	3265	1	0.671343
PF07716	Basic region leucine zipper	16366	5	3265	1	0.671343
PF10153	rRNA-processing protein Efg1	16366	5	3265	1	0.671343
PF01106	NifU-like domain	16366	5	3265	1	0.671343
PF04366	Las17-binding protein actin regulator	16366	5	3265	1	0.671343
PF07876	Stress responsive A/B Barrel Domain	16366	5	3265	1	0.671343
PF00984	UDP-glucose/GDP-mannose dehydrogenase family, central domain	16366	5	3265	1	0.671343
PF01833	IPT/TIG domain	16366	5	3265	1	0.671343
PF12590	Acyl-ATP thioesterase	16366	5	3265	1	0.671343
PF02737	3-hydroxyacyl-CoA dehydrogenase, NAD binding domain	16366	5	3265	1	0.671343
PF13883	Pyridoxamine 5'-phosphate oxidase	16366	5	3265	1	0.671343
PF01266	FAD dependent oxidoreductase	16366	5	3265	1	0.671343
PF01088	Ubiquitin carboxyl-terminal hydrolase, family 1	16366	5	3265	1	0.671343
PF01619	Proline dehydrogenase	16366	5	3265	1	0.671343
PF02791	DDT domain	16366	5	3265	1	0.671343
PF05182	Fip1 motif	16366	5	3265	1	0.671343
PF04096	Nucleoporin autopeptidase	16366	5	3265	1	0.671343
PF11900	Domain of unknown function (DUF3420)	16366	5	3265	1	0.671343
PF00572	Ribosomal protein L13	16366	5	3265	1	0.671343
PF12717	non-SMC mitotic condensation complex subunit 1	16366	5	3265	1	0.671343
PF16863	N-terminal barrel of NtMGAM and CtMGAM, maltase-glucoamylase	16366	5	3265	1	0.671343
PF01776	Ribosomal L22e protein family	16366	5	3265	1	0.671343
PF07479	NAD-dependent glycerol-3-phosphate dehydrogenase C-terminus	16366	5	3265	1	0.671343
PF01645	Conserved region in glutamate synthase	16366	5	3265	1	0.671343
PF00749	tRNA synthetases class I (E and Q), catalytic domain	16366	5	3265	1	0.671343
PF00331	Glycosyl hydrolase family 10	16366	5	3265	1	0.671343
PF08590	Domain of unknown function (DUF1771)	16366	5	3265	1	0.671343
PF00752	XPG N-terminal domain	16366	5	3265	1	0.671343
PF00762	Ferrochelatase	16366	5	3265	1	0.671343
PF00800	Prephenate dehydratase	16366	5	3265	1	0.671343
PF03952	Enolase, N-terminal domain	16366	5	3265	1	0.671343
PF00113	Enolase, C-terminal TIM barrel domain	16366	5	3265	1	0.671343
PF14901	Cleavage inducing molecular chaperone	16366	5	3265	1	0.671343
PF04928	Poly(A) polymerase central domain	16366	5	3265	1	0.671343
PF15413	Pleckstrin homology domain	16366	5	3265	1	0.671343
PF09324	Domain of unknown function (DUF1981)	16366	5	3265	1	0.671343
PF02392	Ycf4	16366	5	3265	1	0.671343
PF02668	Taurine catabolism dioxygenase TauD, TfdA family	16366	5	3265	1	0.671343
PF00867	XPG I-region	16366	5	3265	1	0.671343
PF04193	PQ loop repeat	16366	5	3265	1	0.671343
PF00686	Starch binding domain	16366	11	3265	2	0.676486
PF02985	HEAT repeat	16366	11	3265	2	0.676486
PF00732	GMC oxidoreductase	16366	11	3265	2	0.676486
PF00684	DnaJ central domain	16366	11	3265	2	0.676486
PF00355	Rieske [2Fe-2S] domain	16366	11	3265	2	0.676486
PF05920	Homeobox KN domain	16366	28	3265	5	0.68298
PF03016	Exostosin family	16366	34	3265	6	0.698086
PF00999	Sodium/hydrogen exchanger family	16366	34	3265	6	0.698086
PF16363	GDP-mannose 4,6 dehydratase	16366	23	3265	4	0.701592
PF00415	Regulator of chromosome condensation (RCC1) repeat	16366	23	3265	4	0.701592
PF03822	NAF domain	16366	29	3265	5	0.714019
PF00149	Calcineurin-like phosphoesterase	16366	62	3265	11	0.716872
PF14299	Phloem protein 2	16366	12	3265	2	0.723803
PF04765	Protein of unknown function (DUF616)	16366	12	3265	2	0.723803
PF16561	Glycogen recognition site of AMP-activated protein kinase	16366	12	3265	2	0.723803
PF12165	Alfin	16366	12	3265	2	0.723803
PF00575	S1 RNA binding domain	16366	18	3265	3	0.727075
PF02358	Trehalose-phosphatase	16366	18	3265	3	0.727075
PF00179	Ubiquitin-conjugating enzyme	16366	52	3265	9	0.735727
PF13839	GDSL/SGNH-like Acyl-Esterase family found in Pmr5 and Cas1p	16366	41	3265	7	0.736766
PF06217	GAGA binding protein-like family	16366	6	3265	1	0.737
PF05703	Auxin canalisation	16366	6	3265	1	0.73693
PF01148	Cytidylyltransferase family	16366	6	3265	1	0.73693
PF04898	Glutamate synthase central domain	16366	6	3265	1	0.73693
PF00348	Polyprenyl synthetase	16366	6	3265	1	0.73693
PF09118	Domain of unknown function (DUF1929)	16366	6	3265	1	0.73693
PF02782	FGGY family of carbohydrate kinases, C-terminal domain	16366	6	3265	1	0.73693
PF04727	ELMO/CED-12 family	16366	6	3265	1	0.73693
PF00724	NADH:flavin oxidoreductase / NADH oxidase family	16366	6	3265	1	0.73693
PF07779	10 TM Acyl Transferase domain found in Cas1p	16366	6	3265	1	0.73693
PF01477	PLAT/LH2 domain	16366	6	3265	1	0.73693
PF01496	V-type ATPase 116kDa subunit family	16366	6	3265	1	0.73693
PF11961	Domain of unknown function (DUF3475)	16366	6	3265	1	0.73693
PF13850	Endoplasmic Reticulum-Golgi Intermediate Compartment (ERGIC)	16366	6	3265	1	0.73693
PF00255	Glutathione peroxidase	16366	6	3265	1	0.73693
PF06136	Domain of unknown function (DUF966)	16366	6	3265	1	0.73693
PF06974	Protein of unknown function (DUF1298)	16366	6	3265	1	0.73693
PF01873	Domain found in IF2B/IF5	16366	6	3265	1	0.73693
PF13632	Glycosyl transferase family group 2	16366	6	3265	1	0.73693
PF00390	Malic enzyme, N-terminal domain	16366	6	3265	1	0.73693
PF02928	C5HC2 zinc finger	16366	6	3265	1	0.73693
PF10557	Cullin protein neddylation domain	16366	6	3265	1	0.73693
PF00194	Eukaryotic-type carbonic anhydrase	16366	6	3265	1	0.73693
PF01625	Peptide methionine sulfoxide reductase	16366	6	3265	1	0.73693
PF00472	RF-1 domain	16366	6	3265	1	0.73693
PF07821	Alpha-amylase C-terminal beta-sheet domain	16366	6	3265	1	0.73693
PF01532	Glycosyl hydrolase family 47	16366	6	3265	1	0.73693
PF03029	Conserved hypothetical ATP binding protein	16366	6	3265	1	0.73693
PF00479	Glucose-6-phosphate dehydrogenase, NAD binding domain	16366	6	3265	1	0.73693
PF00343	Carbohydrate phosphorylase	16366	6	3265	1	0.73693
PF04561	RNA polymerase Rpb2, domain 2	16366	6	3265	1	0.73693
PF14547	Hydrophobic seed protein	16366	6	3265	1	0.73693
PF04083	Partial alpha/beta-hydrolase lipase region	16366	6	3265	1	0.73693
PF11960	Domain of unknown function (DUF3474)	16366	6	3265	1	0.73693
PF00682	HMGL-like	16366	6	3265	1	0.73693
PF00205	Thiamine pyrophosphate enzyme, central domain	16366	6	3265	1	0.73693
PF00378	Enoyl-CoA hydratase/isomerase	16366	6	3265	1	0.73693
PF01068	ATP dependent DNA ligase domain	16366	6	3265	1	0.73693
PF04640	PLATZ transcription factor	16366	6	3265	1	0.73693
PF14144	Seed dormancy control	16366	6	3265	1	0.73693
PF16211	C-terminus of histone H2A	16366	6	3265	1	0.73693
PF03248	Rer1 family	16366	6	3265	1	0.73693
PF04153	NOT2 / NOT3 / NOT5 family	16366	6	3265	1	0.73693
PF07521	Zn-dependent metallo-hydrolase RNA specificity domain	16366	6	3265	1	0.73693
PF00467	KOW motif	16366	6	3265	1	0.73693
PF02736	Myosin N-terminal SH3-like domain	16366	6	3265	1	0.73693
PF14541	Xylanase inhibitor C-terminal	16366	36	3265	6	0.751584
PF00626	Gelsolin repeat	16366	19	3265	3	0.761627
PF13178	Protein of unknown function (DUF4005)	16366	19	3265	3	0.761627
PF05553	Cotton fibre expressed protein	16366	25	3265	4	0.764336
PF02887	Pyruvate kinase, alpha/beta domain	16366	13	3265	2	0.765123
PF00133	tRNA synthetases class I (I, L, M and V)	16366	13	3265	2	0.765123
PF00202	Aminotransferase class-III	16366	13	3265	2	0.765123
PF00241	Cofilin/tropomyosin-type actin-binding protein	16366	13	3265	2	0.765123
PF01434	Peptidase family M41	16366	13	3265	2	0.765123
PF00501	AMP-binding enzyme	16366	48	3265	8	0.768632
PF00155	Aminotransferase class I and II	16366	31	3265	5	0.769457
PF00168	C2 domain	16366	82	3265	14	0.782761
PF00282	Pyridoxal-dependent decarboxylase conserved domain	16366	7	3265	1	0.789431
PF04783	Protein of unknown function (DUF630)	16366	7	3265	1	0.789431
PF01063	Amino-transferase class IV	16366	7	3265	1	0.789431
PF04685	Glycosyl-hydrolase family 116, catalytic region	16366	7	3265	1	0.789431
PF01027	Inhibitor of apoptosis-promoting Bax1	16366	7	3265	1	0.789431
PF04998	RNA polymerase Rpb1, domain 5	16366	7	3265	1	0.789431
PF01918	Alba	16366	7	3265	1	0.789431
PF16499	Alpha galactosidase A	16366	7	3265	1	0.789431
PF00805	Pentapeptide repeats (8 copies)	16366	7	3265	1	0.789431
PF00828	Ribosomal proteins 50S-L15, 50S-L18e, 60S-L27A	16366	7	3265	1	0.789431
PF06454	Protein of unknown function (DUF1084)	16366	7	3265	1	0.789431
PF02681	Divergent PAP2 family	16366	7	3265	1	0.789431
PF02889	Sec63 Brl domain	16366	7	3265	1	0.789431
PF00795	Carbon-nitrogen hydrolase	16366	7	3265	1	0.789431
PF03124	EXS family	16366	7	3265	1	0.789431
PF00549	CoA-ligase	16366	7	3265	1	0.789431
PF10585	Ubiquitin-activating enzyme active site	16366	7	3265	1	0.789431
PF03360	Glycosyltransferase family 43	16366	7	3265	1	0.789431
PF08033	Sec23/Sec24 beta-sandwich domain	16366	7	3265	1	0.789431
PF07687	Peptidase dimerisation domain	16366	7	3265	1	0.789431
PF07970	Endoplasmic reticulum vesicle transporter	16366	7	3265	1	0.789431
PF08389	Exportin 1-like protein	16366	7	3265	1	0.789431
PF02800	Glyceraldehyde 3-phosphate dehydrogenase, C-terminal domain	16366	7	3265	1	0.789431
PF01569	PAP2 superfamily	16366	7	3265	1	0.789431
PF00485	Phosphoribulokinase / Uridine kinase family	16366	7	3265	1	0.789431
PF08030	Ferric reductase NAD binding domain	16366	7	3265	1	0.789431
PF09265	Cytokinin dehydrogenase 1, FAD and cytokinin binding	16366	7	3265	1	0.789431
PF12146	Serine aminopeptidase, S33	16366	26	3265	4	0.791602
PF00125	Core histone H2A/H2B/H3/H4	16366	20	3265	3	0.792537
PF00139	Legume lectin domain	16366	20	3265	3	0.792537
PF00160	Cyclophilin type peptidyl-prolyl cis-trans isomerase/CLD	16366	32	3265	5	0.79392
PF13087	AAA domain	16366	14	3265	2	0.800954
PF16656	Purple acid Phosphatase, N-terminal domain	16366	14	3265	2	0.800954
PF02893	GRAM domain	16366	14	3265	2	0.800954
PF13365	Trypsin-like peptidase domain	16366	14	3265	2	0.800954
PF07731	Multicopper oxidase	16366	27	3265	4	0.816273
PF00702	haloacid dehalogenase-like hydrolase	16366	39	3265	6	0.818305
PF13424	Tetratricopeptide repeat	16366	21	3265	3	0.820028
PF01556	DnaJ C terminal domain	16366	21	3265	3	0.820028
PF14009	Domain of unknown function (DUF4228)	16366	21	3265	3	0.820028
PF00891	O-methyltransferase	16366	21	3265	3	0.820028
PF00462	Glutaredoxin	16366	21	3265	3	0.820028
PF00122	E1-E2 ATPase	16366	51	3265	8	0.825166
PF02544	3-oxo-5-alpha-steroid 4-dehydrogenase	16366	8	3265	1	0.831457
PF11834	KHA, dimerisation domain of potassium ion channel	16366	8	3265	1	0.831457
PF03619	Organic solute transporter Ostalpha	16366	8	3265	1	0.831457
PF00656	Caspase domain	16366	8	3265	1	0.831457
PF00512	His Kinase A (phospho-acceptor) domain	16366	8	3265	1	0.831457
PF01738	Dienelactone hydrolase family	16366	8	3265	1	0.831457
PF01253	Translation initiation factor SUI1	16366	8	3265	1	0.831457
PF13091	PLD-like domain	16366	8	3265	1	0.831457
PF02817	e3 binding domain	16366	8	3265	1	0.831457
PF01823	MAC/Perforin domain	16366	8	3265	1	0.831457
PF08442	ATP-grasp domain	16366	8	3265	1	0.831457
PF12428	Protein of unknown function (DUF3675)	16366	8	3265	1	0.831457
PF00314	Thaumatin family	16366	8	3265	1	0.831457
PF08264	Anticodon-binding domain of tRNA	16366	8	3265	1	0.831457
PF03999	Microtubule associated protein (MAP65/ASE1 family)	16366	8	3265	1	0.831457
PF13640	2OG-Fe(II) oxygenase superfamily	16366	8	3265	1	0.831457
PF14310	Fibronectin type III-like domain	16366	8	3265	1	0.831457
PF01734	Patatin-like phospholipase	16366	8	3265	1	0.831457
PF03006	Haemolysin-III related	16366	8	3265	1	0.831457
PF00191	Annexin	16366	8	3265	1	0.831457
PF03080	Neprosin	16366	8	3265	1	0.831457
PF00316	Fructose-1-6-bisphosphatase, N-terminal domain	16366	8	3265	1	0.831457
PF13334	Domain of unknown function (DUF4094)	16366	8	3265	1	0.831457
PF13439	Glycosyltransferase Family 4	16366	8	3265	1	0.831457
PF00335	Tetraspanin family	16366	15	3265	2	0.831841
PF00132	Bacterial transferase hexapeptide (six repeats)	16366	15	3265	2	0.831841
PF00899	ThiF family	16366	15	3265	2	0.831841
PF02140	Galactose binding lectin domain	16366	15	3265	2	0.831841
PF01565	FAD binding domain	16366	15	3265	2	0.831841
PF03732	Retrotransposon gag protein	16366	108	3265	18	0.835723
PF00009	Elongation factor Tu GTP binding domain	16366	34	3265	5	0.836678
PF00443	Ubiquitin carboxyl-terminal hydrolase	16366	40	3265	6	0.837111
PF00063	Myosin head (motor domain)	16366	28	3265	4	0.838489
PF00481	Protein phosphatase 2C	16366	76	3265	12	0.855045
PF07651	ANTH domain	16366	16	3265	2	0.858331
PF05623	Protein of unknown function (DUF789)	16366	16	3265	2	0.858331
PF01554	MatE	16366	29	3265	4	0.858404
PF07714	Protein tyrosine kinase	16366	284	3265	50	0.85877
PF00562	RNA polymerase Rpb2, domain 6	16366	9	3265	1	0.865098
PF05691	Raffinose synthase or seed imbibition protein Sip1	16366	9	3265	1	0.865098
PF02770	Acyl-CoA dehydrogenase, middle domain	16366	9	3265	1	0.865098
PF00810	ER lumen protein retaining receptor	16366	9	3265	1	0.865098
PF06273	Plant specific eukaryotic initiation factor 4B	16366	9	3265	1	0.865098
PF13426	PAS domain	16366	9	3265	1	0.865098
PF04811	Sec23/Sec24 trunk domain	16366	9	3265	1	0.865098
PF03188	Eukaryotic cytochrome b561	16366	9	3265	1	0.865098
PF08766	DEK C terminal domain	16366	9	3265	1	0.865098
PF00804	Syntaxin	16366	9	3265	1	0.865098
PF04720	PDDEXK-like family of unknown function	16366	9	3265	1	0.865098
PF00389	D-isomer specific 2-hydroxyacid dehydrogenase, catalytic domain	16366	9	3265	1	0.865098
PF00587	tRNA synthetase class II core domain (G, H, P, S and T)	16366	9	3265	1	0.865098
PF02922	Carbohydrate-binding module 48 (Isoamylase N-terminal domain)	16366	9	3265	1	0.865098
PF03641	Possible lysine decarboxylase	16366	9	3265	1	0.865098
PF01936	NYN domain	16366	9	3265	1	0.865098
PF13947	Wall-associated receptor kinase galacturonan-binding	16366	9	3265	1	0.865098
PF08541	3-Oxoacyl-[acyl-carrier-protein (ACP)] synthase III C terminal	16366	23	3265	3	0.865762
PF01412	Putative GTPase activating protein for Arf	16366	30	3265	4	0.876183
PF03763	Remorin, C-terminal region	16366	17	3265	2	0.880947
PF08246	Cathepsin propeptide inhibitor domain (I29)	16366	17	3265	2	0.880947
PF13923	Zinc finger, C3HC4 type (RING finger)	16366	17	3265	2	0.880947
PF00933	Glycosyl hydrolase family 3 N terminal domain	16366	17	3265	2	0.880947
PF01031	Dynamin central region	16366	17	3265	2	0.880947
PF02518	Histidine kinase-, DNA gyrase B-, and HSP90-like ATPase	16366	17	3265	2	0.880947
PF00350	Dynamin family	16366	24	3265	3	0.884534
PF00675	Insulinase (Peptidase family M16)	16366	10	3265	1	0.892026
PF03143	Elongation factor Tu C-terminal domain	16366	10	3265	1	0.892026
PF13086	AAA domain	16366	10	3265	1	0.892026
PF03810	Importin-beta N-terminal domain	16366	10	3265	1	0.892026
PF02148	Zn-finger in ubiquitin-hydrolases and other protein	16366	10	3265	1	0.892026
PF13646	HEAT repeats	16366	10	3265	1	0.892026
PF04969	CS domain	16366	10	3265	1	0.892026
PF04770	ZF-HD protein dimerisation region	16366	10	3265	1	0.892026
PF00557	Metallopeptidase family M24	16366	10	3265	1	0.892026
PF01612	3'-5' exonuclease	16366	10	3265	1	0.892026
PF01357	Pollen allergen	16366	10	3265	1	0.892026
PF03145	Seven in absentia protein family	16366	10	3265	1	0.892026
PF01545	Cation efflux family	16366	10	3265	1	0.892026
PF05910	Plant protein of unknown function (DUF868)	16366	10	3265	1	0.892026
PF13445	RING-type zinc-finger	16366	10	3265	1	0.892026
PF04577	Protein of unknown function (DUF563)	16366	10	3265	1	0.892026
PF06749	Protein of unknown function (DUF1218)	16366	10	3265	1	0.892026
PF02042	RWP-RK domain	16366	10	3265	1	0.892026
PF01363	FYVE zinc finger	16366	18	3265	2	0.900181
PF04116	Fatty acid hydroxylase superfamily	16366	18	3265	2	0.900181
PF00450	Serine carboxypeptidase	16366	38	3265	5	0.900415
PF07690	Major Facilitator Superfamily	16366	25	3265	3	0.900925
PF00651	BTB/POZ domain	16366	45	3265	6	0.90879
PF03514	GRAS domain family	16366	39	3265	5	0.91249
PF01501	Glycosyl transferase family 8	16366	39	3265	5	0.91249
PF00288	GHMP kinases N terminal domain	16366	11	3265	1	0.913579
PF13637	Ankyrin repeats (many copies)	16366	11	3265	1	0.913579
PF00658	Poly-adenylate binding protein, unique domain	16366	11	3265	1	0.913579
PF17035	Bromodomain extra-terminal - transcription regulation	16366	11	3265	1	0.913579
PF00128	Alpha amylase, catalytic domain	16366	11	3265	1	0.913579
PF04755	PAP_fibrillin	16366	11	3265	1	0.913579
PF10431	C-terminal, D2-small domain, of ClpB protein	16366	11	3265	1	0.913579
PF00850	Histone deacetylase domain	16366	11	3265	1	0.913579
PF02135	TAZ zinc finger	16366	11	3265	1	0.913579
PF04055	Radical SAM superfamily	16366	11	3265	1	0.913579
PF01417	ENTH domain	16366	11	3265	1	0.913579
PF13193	AMP-binding enzyme C-terminal domain	16366	26	3265	3	0.915184
PF04408	Helicase associated domain (HA2)	16366	19	3265	2	0.916482
PF14379	MYB-CC type transfactor, LHEQLE motif	16366	19	3265	2	0.916482
PF00027	Cyclic nucleotide-binding domain	16366	19	3265	2	0.916482
PF13516	Leucine Rich repeat	16366	46	3265	6	0.919279
PF07983	X8 domain	16366	27	3265	3	0.927548
PF00454	Phosphatidylinositol 3- and 4-kinase	16366	20	3265	2	0.930253
PF02469	Fasciclin domain	16366	20	3265	2	0.930253
PF04749	PLAC8 family	16366	20	3265	2	0.930253
PF01398	JAB1/Mov34/MPN/PAD-1 ubiquitin protease	16366	12	3265	1	0.930832
PF08699	Argonaute linker 1 domain	16366	12	3265	1	0.930832
PF04258	Signal peptide peptidase	16366	12	3265	1	0.930832
PF11926	Domain of unknown function (DUF3444)	16366	12	3265	1	0.930832
PF00412	LIM domain	16366	12	3265	1	0.930832
PF01424	R3H domain	16366	12	3265	1	0.930832
PF00888	Cullin family	16366	12	3265	1	0.930832
PF08646	Replication factor-A C terminal domain	16366	12	3265	1	0.930832
PF04431	Pectate lyase, N terminus	16366	12	3265	1	0.930832
PF05057	Putative serine esterase (DUF676)	16366	12	3265	1	0.930832
PF12799	Leucine Rich repeats (2 copies)	16366	12	3265	1	0.930832
PF01426	BAH domain	16366	12	3265	1	0.930832
PF00632	HECT-domain (ubiquitin-transferase)	16366	12	3265	1	0.930832
PF01694	Rhomboid family	16366	12	3265	1	0.930832
PF02212	Dynamin GTPase effector domain	16366	12	3265	1	0.930832
PF03798	TLC domain	16366	12	3265	1	0.930832
PF00082	Subtilase family	16366	35	3265	4	0.938834
PF13561	Enoyl-(Acyl carrier protein) reductase	16366	21	3265	2	0.941856
PF13418	Galactose oxidase, central domain	16366	21	3265	2	0.941856
PF01842	ACT domain	16366	13	3265	1	0.945
PF12552	Protein of unknown function (DUF3741)	16366	13	3265	1	0.944641
PF01145	SPFH domain / Band 7 family	16366	13	3265	1	0.944641
PF08879	WRC	16366	13	3265	1	0.944641
PF02373	JmjC domain, hydroxylase	16366	13	3265	1	0.944641
PF04784	Protein of unknown function, DUF547	16366	13	3265	1	0.944641
PF00790	VHS domain	16366	13	3265	1	0.944641
PF04782	Protein of unknown function (DUF632)	16366	13	3265	1	0.944641
PF00403	Heavy-metal-associated domain	16366	36	3265	4	0.947204
PF04398	Protein of unknown function, DUF538	16366	29	3265	3	0.947447
PF00004	ATPase family associated with various cellular activities (AAA)	16366	93	3265	13	0.947649
PF00855	PWWP domain	16366	22	3265	2	0.951607
PF03083	Sugar efflux transporter for intercellular exchange	16366	22	3265	2	0.951607
PF03168	Late embryogenesis abundant protein	16366	22	3265	2	0.951607
PF06507	Auxin response factor	16366	37	3265	4	0.954511
PF07145	Ataxin-2 C-terminal region	16366	14	3265	1	0.955694
PF03144	Elongation factor Tu domain 2	16366	14	3265	1	0.955694
PF03330	Lytic transglycolase	16366	14	3265	1	0.955694
PF02798	Glutathione S-transferase, N-terminal domain	16366	14	3265	1	0.955694
PF01397	Terpene synthase, N-terminal domain	16366	14	3265	1	0.955694
PF01529	DHHC palmitoyltransferase	16366	23	3265	2	0.959782
PF13432	Tetratricopeptide repeat	16366	23	3265	2	0.959782
PF00097	Zinc finger, C3HC4 type (RING finger)	16366	23	3265	2	0.959782
PF00232	Glycosyl hydrolase family 1	16366	45	3265	5	0.961301
PF02225	PA domain	16366	31	3265	3	0.962155
PF09335	SNARE associated Golgi protein	16366	15	3265	1	0.96454
PF01985	CRS1 / YhbY (CRM) domain	16366	15	3265	1	0.96454
PF03765	CRAL/TRIO, N-terminal domain	16366	15	3265	1	0.96454
PF03031	NLI interacting factor-like phosphatase	16366	15	3265	1	0.96454
PF13774	Regulated-SNARE-like domain	16366	15	3265	1	0.96454
PF00538	linker histone H1 and H5 family	16366	15	3265	1	0.96454
PF03081	Exo70 exocyst complex subunit	16366	15	3265	1	0.96454
PF03936	Terpene synthase family, metal binding domain	16366	15	3265	1	0.96454
PF00566	Rab-GTPase-TBC domain	16366	24	3265	2	0.966623
PF14389	Leucine-zipper of ternary complex factor MIP1	16366	16	3265	1	0.971621
PF01699	Sodium/calcium exchanger protein	16366	16	3265	1	0.971621
PF07800	Protein of unknown function (DUF1644)	16366	16	3265	1	0.971621
PF03127	GAT domain	16366	16	3265	1	0.971621
PF00650	CRAL/TRIO domain	16366	33	3265	3	0.972922
PF00013	KH domain	16366	55	3265	6	0.975137
PF00106	short chain dehydrogenase	16366	34	3265	3	0.977146
PF03109	ABC1 family	16366	17	3265	1	0.977288
PF02847	MA3 domain	16366	17	3265	1	0.977288
PF04570	zinc-finger of the FCS-type, C2-C2	16366	17	3265	1	0.977288
PF01762	Galactosyltransferase	16366	17	3265	1	0.977288
PF13520	Amino acid permease	16366	17	3265	1	0.977288
PF01602	Adaptin N terminal region	16366	17	3265	1	0.977288
PF00201	UDP-glucoronosyl and UDP-glucosyl transferase	16366	76	3265	9	0.978175
PF00005	ABC transporter	16366	109	3265	14	0.98081
PF01764	Lipase (class 3)	16366	27	3265	2	0.981063
PF07859	alpha/beta hydrolase fold	16366	18	3265	1	0.981824
PF01399	PCI domain	16366	18	3265	1	0.981824
PF04146	YT521-B-like domain	16366	18	3265	1	0.981824
PF00153	Mitochondrial carrier protein	16366	71	3265	8	0.982151
PF01190	Pollen proteins Ole e I like	16366	19	3265	1	0.985454
PF04525	LURP-one-related	16366	19	3265	1	0.985454
PF17177	Pentacotripeptide-repeat region of PRORP	16366	19	3265	1	0.985454
PF04576	Zein-binding	16366	19	3265	1	0.985454
PF07717	Oligonucleotide/oligosaccharide-binding (OB)-fold	16366	19	3265	1	0.985454
PF00176	SNF2 family N-terminal domain	16366	37	3265	3	0.98637
PF12906	RING-variant domain	16366	29	3265	2	0.987091
PF00072	Response regulator receiver domain	16366	29	3265	2	0.987091
PF05641	Agenet domain	16366	20	3265	1	0.988359
PF02183	Homeobox associated leucine zipper	16366	20	3265	1	0.988359
PF00954	S-locus glycoprotein domain	16366	20	3265	1	0.988359
PF00583	Acetyltransferase (GNAT) family	16366	20	3265	1	0.988359
PF00295	Glycosyl hydrolases family 28	16366	39	3265	3	0.990401
PF01453	D-mannose binding lectin	16366	21	3265	1	0.990684
PF00248	Aldo/keto reductase family	16366	21	3265	1	0.990684
PF00293	NUDIX domain	16366	21	3265	1	0.990684
PF00520	Ion transport protein	16366	21	3265	1	0.990684
PF00240	Ubiquitin family	16366	69	3265	7	0.990697
PF13181	Tetratricopeptide repeat	16366	31	3265	2	0.991234
PF00320	GATA zinc finger	16366	22	3265	1	0.992545
PF00078	Reverse transcriptase (RNA-dependent DNA polymerase)	16366	72	3265	7	0.99392
PF01593	Flavin containing amine oxidoreductase	16366	23	3265	1	0.994
PF06886	Targeting protein for Xklp2 (TPX2)	16366	23	3265	1	0.994035
PF07992	Pyridine nucleotide-disulphide oxidoreductase	16366	23	3265	1	0.994035
PF14416	PMR5 N terminal Domain	16366	33	3265	2	0.994066
PF04564	U-box domain	16366	33	3265	2	0.994066
PF01344	Kelch motif	16366	33	3265	2	0.994066
PF02309	AUX/IAA family	16366	42	3265	3	0.994372
PF00561	alpha/beta hydrolase fold	16366	24	3265	1	0.995226
PF14368	Probable lipid transfer	16366	24	3265	1	0.995226
PF04535	Domain of unknown function (DUF588)	16366	24	3265	1	0.995226
PF00582	Universal stress protein family	16366	24	3265	1	0.995226
PF07727	Reverse transcriptase (RNA-dependent DNA polymerase)	16366	35	3265	2	0.995996
PF02485	Core-2/I-Branching enzyme	16366	35	3265	2	0.995996
PF05922	Peptidase inhibitor I9	16366	25	3265	1	0.99618
PF00270	DEAD/DEAH box helicase	16366	98	3265	10	0.996909
PF02536	mTERF	16366	27	3265	1	0.997554
PF02458	Transferase family	16366	38	3265	2	0.997791
PF00560	Leucine Rich Repeat	16366	65	3265	5	0.998
PF12796	Ankyrin repeats (3 copies)	16366	67	3265	5	0.99873
PF00564	PB1 domain	16366	41	3265	2	0.998788
PF14432	DYW family of nucleic acid deaminases	16366	41	3265	2	0.998788
PF00612	IQ calmodulin-binding motif	16366	43	3265	2	0.99919
PF12937	F-box-like	16366	33	3265	1	0.999358
PF03101	FAR1 DNA-binding domain	16366	34	3265	1	0.999486
PF03106	WRKY DNA -binding domain	16366	34	3265	1	0.999486
PF13499	EF-hand domain pair	16366	65	3265	4	0.999578
PF08263	Leucine rich repeat N-terminal domain	16366	148	3265	15	0.999587
PF00400	WD domain, G-beta repeat	16366	186	3265	20	0.999747
PF00646	F-box domain	16366	87	3265	6	0.999825
PF00085	Thioredoxin	16366	51	3265	2	0.999841
PF13837	Myb/SANT-like DNA-binding domain	16366	41	3265	1	0.999892
PF00642	Zinc finger C-x8-C-x5-C-x3-H type (and similar)	16366	64	3265	3	0.999909
PF00069	Protein kinase domain	16366	586	3265	83	0.999916
PF00514	Armadillo/beta-catenin-like repeat	16366	43	3265	1	0.999931
PF00226	DnaJ domain	16366	78	3265	4	0.999961
PF00067	Cytochrome P450	16366	153	3265	13	0.999971
PF00271	Helicase conserved C-terminal domain	16366	124	3265	9	0.999978
PF03171	2OG-Fe(II) oxygenase superfamily	16366	49	3265	1	0.999982
PF13966	zinc-binding in reverse transcriptase	16366	52	3265	1	0.999991
PF00170	bZIP transcription factor	16366	53	3265	1	0.999993
PF13812	Pentatricopeptide repeat domain	16366	54	3265	1	0.999994
PF14223	gag-polypeptide of LTR copia-type	16366	78	3265	3	0.999994
PF13855	Leucine rich repeat	16366	140	3265	9	0.999998
PF02362	B3 DNA binding domain	16366	60	3265	1	0.999999
PF00847	AP2 domain	16366	61	3265	1	0.999999
PF13456	Reverse transcriptase-like	16366	64	3265	1	0.999999
PF01535	PPR repeat	16366	256	3265	13	1
PF00010	Helix-loop-helix DNA-binding domain	16366	77	3265	1	1
PF13639	Ring finger domain	16366	153	3265	3	1
PF00098	Zinc knuckle	16366	85	3265	1	1
PF13041	PPR repeat family	16366	237	3265	9	1
PF00076	RNA recognition motif. (a.k.a. RRM, RBD, or RNP domain)	16366	314	3265	26	1

## Sheet: Table S6
Supplementary Table 6 The enriched GO terms for the expanded genes in C. sativus.
GO category	GO term	GO description	Total number of annotated GO terms in the transcriptome of C. sativus (N)	Total number of a certain GO term in the transcriptome of C. sativus (M)	Total number of GO terms in the expanded genes of C. sativus (n)	Total number of a certain GO terms in the expanded genes of C. sativus (k)	P-value
Molecular function	GO:0003676	Nucleic acid binding	15838	1055	1335	239	2.53e-49
Biological process	GO:0015074	DNA integration	7256	51	511	38	8.87e-34
Molecular function	GO:0008270	Zinc ion binding	15838	589	1335	129	7.75e-25
Biological process	GO:0006094	Gluconeogenesis	7256	26	511	22	3.34e-22
Molecular function	GO:0004612	Phosphoenolpyruvate carboxykinase (ATP) activity	15838	24	1335	22	4.65e-22
Molecular function	GO:0017076	Purine nucleotide binding	15838	20	1335	19	6.37e-20
Molecular function	GO:0004611	Phosphoenolpyruvate carboxykinase activity	15838	20	1335	19	6.37e-20
Molecular function	GO:0046983	Protein dimerization activity	15838	191	1335	44	5.4e-10
Biological process	GO:0006597	Spermine biosynthetic process	7256	18	511	11	3.85e-09
Molecular function	GO:0004857	Enzyme inhibitor activity	15838	75	1335	24	5.19e-09
Molecular function	GO:0016866	Intramolecular transferase activity	15838	11	1335	9	9.85e-09
Molecular function	GO:0004014	Adenosylmethionine decarboxylase activity	15838	18	1335	11	2.68e-08
Molecular function	GO:0004650	Polygalacturonase activity	15838	39	1335	16	3.46e-08
Molecular function	GO:0005200	Structural constituent of cytoskeleton	15838	49	1335	17	2.38e-07
Molecular function	GO:0045158	Electron transporter, transferring electrons within cytochrome b6/f complex of photosystem II activity	15838	6	1335	6	3.55e-07
Biological process	GO:0000723	Telomere maintenance	7256	17	511	9	5.8e-07
Molecular function	GO:0008171	O-methyltransferase activity	15838	27	1335	12	6.43e-07
Biological process	GO:0022904	Respiratory electron transport chain	7256	11	511	7	2.12e-06
Molecular function	GO:0043531	ADP binding	15838	46	1335	15	2.97e-06
Biological process	GO:0008295	Spermidine biosynthetic process	7256	30	511	11	3.03e-06
Biological process	GO:0007017	Microtubule-based process	7256	73	511	17	8.61e-06
Molecular function	GO:0003678	DNA helicase activity	15838	19	1335	9	8.87e-06
Molecular function	GO:0016758	Transferase activity, transferring hexosyl groups	15838	90	1335	21	1.4e-05
Molecular function	GO:0080019	Fatty-acyl-CoA reductase (alcohol-forming) activity	15838	10	1335	6	5.53e-05
Molecular function	GO:0001026	TFIIIB-type transcription factor activity	15838	5	1335	4	0.000234
Biological process	GO:0022900	Electron transport chain	7256	15	511	6	0.000342
Biological process	GO:0070897	DNA-templated transcriptional preinitiation complex assembly	7256	7	511	4	0.000716814
Molecular function	GO:0004523	RNA-DNA hybrid ribonuclease activity	15838	15	1335	6	0.000911396
Biological process	GO:0006383	Transcription from RNA polymerase III promoter	7256	9	511	4	0.00230224
Molecular function	GO:0017025	TBP-class protein binding	15838	5	1335	3	0.00524778
Molecular function	GO:0032559	Adenyl ribonucleotide binding	15838	2	1335	2	0.00710009
Biological process	GO:0006355	Regulation of transcription, DNA-templated	7256	705	511	66	0.00871714
Biological process	GO:0042545	Cell wall modification	7256	99	511	14	0.00911012
Biological process	GO:0007165	Signal transduction	7256	95	511	13	0.0152
Molecular function	GO:0004144	Diacylglycerol O-acyltransferase activity	15838	7	1335	3	0.0161472
Biological process	GO:0006694	Steroid biosynthetic process	7256	9	511	3	0.0211732
Biological process	GO:0045017	Glycerolipid biosynthetic process	7256	4	511	2	0.027
Biological process	GO:0015979	Photosynthesis	7256	85	511	11	0.0352969
Biological process	GO:0042773	ATP synthesis coupled electron transport	7256	11	511	3	0.0374
Molecular function	GO:0030599	Pectinesterase activity	15838	99	1335	14	0.0378
Molecular function	GO:0003899	DNA-directed RNA polymerase activity	15838	55	1335	9	0.0391772
Molecular function	GO:0003774	Motor activity	15838	31	1335	6	0.0421
Biological process	GO:0006334	Nucleosome assembly	7256	37	511	6	0.0426194
Biological process	GO:0006281	DNA repair	7256	113	511	13	0.0535057
Molecular function	GO:0032549	Ribonucleoside binding	15838	19	1335	4	0.0702
Biological process	GO:0000398	MRNA splicing, via spliceosome	7256	54	511	7	0.0828324
Molecular function	GO:0046982	Protein heterodimerization activity	15838	65	1335	9	0.0940272
Molecular function	GO:0016655	Oxidoreductase activity, acting on NAD(P)H, quinone or similar compound as acceptor	15838	7	1335	2	0.112202
Molecular function	GO:0008483	Transaminase activity	15838	24	1335	4	0.139
Molecular function	GO:0004518	Nuclease activity	15838	16	1335	3	0.147021
Biological process	GO:0015986	ATP synthesis coupled proton transport	7256	31	511	4	0.170934
Molecular function	GO:0030247	Polysaccharide binding	15838	9	1335	2	0.172214
Biological process	GO:0009737	Response to abscisic acid	7256	3	511	1	0.196769
Biological process	GO:0006811	Ion transport	7256	22	511	3	0.199013
Biological process	GO:0046034	ATP metabolic process	7256	12	511	2	0.205147
Biological process	GO:0009772	Photosynthetic electron transport in photosystem II	7256	23	511	3	0.217756
Biological process	GO:0006511	Ubiquitin-dependent protein catabolic process	7256	84	511	8	0.238028
Biological process	GO:0006351	Transcription, DNA-templated	7256	98	511	9	0.251821
Biological process	GO:1902600	Hydrogen ion transmembrane transport	7256	49	511	5	0.260971
Molecular function	GO:0004519	Endonuclease activity	15838	12	1335	2	0.268413
Molecular function	GO:0008137	NADH dehydrogenase (ubiquinone) activity	15838	22	1335	3	0.281989
Molecular function	GO:0005216	Ion channel activity	15838	23	1335	3	0.305778
Biological process	GO:0045893	Positive regulation of transcription, DNA-templated	7256	5	511	1	0.30597
Molecular function	GO:0045156	Electron transporter, transferring electrons within the cyclic electron transport pathway of photosynthesis activity	15838	23	1335	3	0.306
Molecular function	GO:0048038	Quinone binding	15838	14	1335	2	0.332912
Molecular function	GO:0008168	Methyltransferase activity	15838	191	1335	18	0.345528
Molecular function	GO:0016747	Transferase activity, transferring acyl groups other than amino-acyl groups	15838	137	1335	13	0.369814
Molecular function	GO:0046933	Proton-transporting ATP synthase activity, rotational mechanism	15838	16	1335	2	0.395671
Biological process	GO:0048544	Recognition of pollen	7256	20	511	2	0.416366
Biological process	GO:0019684	Photosynthesis, light reaction	7256	61	511	5	0.431005
Molecular function	GO:0003924	GTPase activity	15838	179	1335	16	0.441274
Biological process	GO:0040029	Regulation of gene expression, epigenetic	7256	9	511	1	0.481918
Molecular function	GO:0003682	Chromatin binding	15838	20	1335	2	0.511899
Biological process	GO:0009308	Amine metabolic process	7256	10	511	1	0.518449
Biological process	GO:0009767	Photosynthetic electron transport chain	7256	40	511	3	0.542181
Biological process	GO:0043044	ATP-dependent chromatin remodeling	7256	11	511	1	0.552408
Molecular function	GO:0010333	Terpene synthase activity	15838	22	1335	2	0.564245
Molecular function	GO:0005509	Calcium ion binding	15838	169	1335	14	0.567718
Molecular function	GO:0009055	Electron carrier activity	15838	97	1335	8	0.578939
Biological process	GO:0010468	Regulation of gene expression	7256	12	511	1	0.583978
Molecular function	GO:0008131	Primary amine oxidase activity	15838	10	1335	1	0.58556
Molecular function	GO:0019904	Protein domain specific binding	15838	23	1335	2	0.588861
Molecular function	GO:0016168	Chlorophyll binding	15838	37	1335	3	0.613771
Molecular function	GO:0016651	Oxidoreductase activity, acting on NAD(P)H	15838	11	1335	1	0.620516
Molecular function	GO:0009678	Hydrogen-translocating pyrophosphatase activity	15838	38	1335	3	0.632086
Molecular function	GO:0042626	ATPase activity, coupled to transmembrane movement of substances	15838	78	1335	6	0.65222
Molecular function	GO:0004386	Helicase activity	15838	26	1335	2	0.656
Biological process	GO:0006857	Oligopeptide transport	7256	15	511	1	0.665964
Biological process	GO:0006338	Chromatin remodeling	7256	15	511	1	0.665964
Biological process	GO:0008152	Metabolic process	7256	574	511	38	0.684856
Molecular function	GO:0016829	Lyase activity	15838	28	1335	2	0.696
Molecular function	GO:0015299	Solute:proton antiporter activity	15838	42	1335	3	0.699199
Molecular function	GO:0005506	Iron ion binding	15838	223	1335	17	0.703495
Biological process	GO:0006397	MRNA processing	7256	35	511	2	0.717
Molecular function	GO:0016746	Transferase activity, transferring acyl groups	15838	44	1335	3	0.729081
Molecular function	GO:0042393	Histone binding	15838	15	1335	1	0.733254
Molecular function	GO:0004427	Inorganic diphosphatase activity	15838	47	1335	3	0.76946
Biological process	GO:0009058	Biosynthetic process	7256	123	511	7	0.772833
Molecular function	GO:0008094	DNA-dependent ATPase activity	15838	17	1335	1	0.776
Molecular function	GO:0005525	GTP binding	15838	263	1335	19	0.791478
Biological process	GO:0030244	Cellulose biosynthetic process	7256	111	511	6	0.80355
Molecular function	GO:0004713	Protein tyrosine kinase activity	15838	20	1335	1	0.82834
Biological process	GO:0007018	Microtubule-based movement	7256	115	511	6	0.829693
Biological process	GO:0006812	Cation transport	7256	64	511	3	0.838562
Biological process	GO:0006869	Lipid transport	7256	26	511	1	0.850746
Biological process	GO:0006950	Response to stress	7256	84	511	4	0.852423
Molecular function	GO:0016740	Transferase activity	15838	22	1335	1	0.856093
Molecular function	GO:0004190	Aspartic-type endopeptidase activity	15838	86	1335	5	0.86075
Molecular function	GO:0016887	ATPase activity	15838	132	1335	8	0.877
Molecular function	GO:0020037	Heme binding	15838	258	1335	17	0.885116
Molecular function	GO:0008017	Microtubule binding	15838	107	1335	6	0.896662
Molecular function	GO:0030170	Pyridoxal phosphate binding	15838	78	1335	4	0.904
Molecular function	GO:0016760	Cellulose synthase (UDP-forming) activity	15838	111	1335	6	0.914673
Molecular function	GO:0016705	Oxidoreductase activity, acting on paired donors, with incorporation or reduction of molecular oxygen	15838	184	1335	11	0.915163
Molecular function	GO:0003777	Microtubule motor activity	15838	115	1335	6	0.929888
Molecular function	GO:0003677	DNA binding	15838	844	1335	60	0.933623
Molecular function	GO:0003700	Transcription factor activity, sequence-specific DNA binding	15838	290	1335	18	0.936047
Molecular function	GO:0004674	Protein serine/threonine kinase activity	15838	38	1335	1	0.964924
Biological process	GO:0015977	Carbon fixation	7256	46	511	1	0.965614
Biological process	GO:0016579	Protein deubiquitination	7256	47	511	1	0.968051
Molecular function	GO:0036459	Thiol-dependent ubiquitinyl hydrolase activity	15838	41	1335	1	0.973086
Biological process	GO:0009765	Photosynthesis, light harvesting	7256	50	511	1	0.974376
Molecular function	GO:0008964	Phosphoenolpyruvate carboxylase activity	15838	43	1335	1	0.977443
Molecular function	GO:0046872	Metal ion binding	15838	336	1335	18	0.988274
Biological process	GO:0006396	RNA processing	7256	69	511	1	0.994
Biological process	GO:0006099	Tricarboxylic acid cycle	7256	70	511	1	0.994
Molecular function	GO:0051287	NAD binding	15838	59	1335	1	0.994513
Molecular function	GO:0005507	Copper ion binding	15838	64	1335	1	0.996473
Molecular function	GO:0005215	Transporter activity	15838	72	1335	1	0.998262
Biological process	GO:0006412	Translation	7256	280	511	9	0.998376
Molecular function	GO:0022857	Transmembrane transporter activity	15838	199	1335	6	0.999
Molecular function	GO:0008289	Lipid binding	15838	80	1335	1	0.999144
Molecular function	GO:0004722	Protein serine/threonine phosphatase activity	15838	88	1335	1	0.999578
Biological process	GO:0006470	Protein dephosphorylation	7256	110	511	1	0.999695
Biological process	GO:0055085	Transmembrane transport	7256	590	511	22	0.999863
Molecular function	GO:0003735	Structural constituent of ribosome	15838	283	1335	9	0.999908
Molecular function	GO:0043565	Sequence-specific DNA binding	15838	114	1335	1	0.999958
Biological process	GO:0006468	Protein phosphorylation	7256	904	511	37	0.999971
Molecular function	GO:0000166	Nucleotide binding	15838	150	1335	2	0.999974
Molecular function	GO:0016787	Hydrolase activity	15838	223	1335	5	0.999976
Molecular function	GO:0016491	Oxidoreductase activity	15838	487	1335	18	0.999992
Molecular function	GO:0003723	RNA binding	15838	331	1335	9	0.999996
Molecular function	GO:0000287	Magnesium ion binding	15838	147	1335	1	0.999998
Biological process	GO:0005975	Carbohydrate metabolic process	7256	588	511	16	1
Biological process	GO:0006508	Proteolysis	7256	345	511	5	1
Biological process	GO:0055114	Oxidation-reduction process	7256	1036	511	30	1
Molecular function	GO:0004672	Protein kinase activity	15838	905	1335	37	1
Molecular function	GO:0003824	Catalytic activity	15838	979	1335	15	1
Molecular function	GO:0005488	Binding	15838	356	1335	1	1
Molecular function	GO:0005524	ATP binding	15838	1871	1335	100	1
Molecular function	GO:0005515	Protein binding	15838	2250	1335	118	1

## Sheet: Table S7
Supplementary Table 7 The enriched Pfam domain for the expanded genes in C. sativus.
Pfam domain	Pfam description	Total number of annotated Pfam domain in the transcriptome of C. sativus (N)	Total number of a certain Pfam domain in the transcriptome of C. sativus (M)	Total number of Pfam domain in the expanded genes of C. sativus (n)	Total number of a certain Pfam domain in the expanded genes of C. sativus (k)	P-value
PF13966	zinc-binding in reverse transcriptase	7384	52	1614	50	4.35e-31
PF14223	gag-polypeptide of LTR copia-type	7384	78	1614	65	4.5e-31
PF10551	MULE transposase domain	7384	44	1614	39	4.11e-21
PF13456	Reverse transcriptase-like	7384	64	1614	48	1.32e-19
PF07727	Reverse transcriptase (RNA-dependent DNA polymerase)	7384	35	1614	32	1.88e-18
PF03732	Retrotransposon gag protein	7384	108	1614	64	2.65e-17
PF04434	SWIM zinc finger	7384	46	1614	36	4.84e-16
PF05699	hAT family C-terminal dimerisation region	7384	43	1614	32	2.54e-13
PF00665	Integrase core domain	7384	35	1614	28	3.53e-13
PF00078	Reverse transcriptase (RNA-dependent DNA polymerase)	7384	72	1614	42	1.74e-11
PF01293	Phosphoenolpyruvate carboxykinase	7384	17	1614	16	3.47e-10
PF00098	Zinc knuckle	7384	85	1614	44	1.17e-09
PF03101	FAR1 DNA-binding domain	7384	34	1614	24	1.59e-09
PF13976	GAG-pre-integrase domain	7384	24	1614	18	4.09e-08
PF14291	Domain of unknown function (DUF4371)	7384	11	1614	11	5.3e-08
PF03478	Protein of unknown function (DUF295)	7384	21	1614	16	1.67e-07
PF13243	Squalene-hopene cyclase C-terminal domain	7384	10	1614	10	2.44e-07
PF04937	Protein of unknown function (DUF 659)	7384	34	1614	21	5.66e-07
PF03108	MuDR family transposase	7384	16	1614	13	7.14e-07
PF02704	Gibberellin regulated protein	7384	9	1614	9	1.12e-06
PF08100	Dimerisation domain	7384	16	1614	12	8.58e-06
PF00385	Chromo (CHRromatin Organisation MOdifier) domain	7384	22	1614	14	2.86e-05
PF06839	GRF zinc finger	7384	9	1614	8	3.73e-05
PF03931	Skp1 family, tetramerisation domain	7384	9	1614	8	3.73e-05
PF00240	Ubiquitin family	7384	69	1614	30	4.52e-05
PF03140	Plant protein of unknown function	7384	16	1614	11	7.65e-05
PF00313	'Cold-shock' DNA-binding domain	7384	6	1614	6	0.000108
PF02992	Transposase family tnp2	7384	6	1614	6	0.000108271
PF05695	Plant protein of unknown function (DUF825)	7384	6	1614	6	0.000108271
PF07993	Male sterility protein	7384	6	1614	6	0.000108271
PF05970	PIF1-like helicase	7384	12	1614	9	0.000128258
PF00033	Cytochrome b/b6/petB	7384	8	1614	7	0.000152795
PF04059	RNA recognition motif 2	7384	11	1614	8	0.000446
PF00891	O-methyltransferase	7384	21	1614	12	0.000457504
PF03947	Ribosomal Proteins L2, C-terminal domain	7384	5	1614	5	0.00049654
PF01536	Adenosylmethionine decarboxylase	7384	16	1614	10	0.000524
PF01754	A20-like zinc finger	7384	9	1614	7	0.000556992
PF10536	Plant mobile domain	7384	9	1614	7	0.000556992
PF00412	LIM domain	7384	12	1614	8	0.00108088
PF13249	Squalene-hopene cyclase N-terminal domain	7384	10	1614	7	0.00150536
PF01466	Skp1 family, dimerisation domain	7384	8	1614	6	0.00200688
PF16136	Putative nuclear localisation signal	7384	4	1614	4	0.00227606
PF04780	Protein of unknown function (DUF629)	7384	4	1614	4	0.00227606
PF00306	ATP synthase alpha/beta chain, C terminal domain	7384	4	1614	4	0.00227606
PF07897	Ethylene-responsive binding factor-associated repression	7384	4	1614	4	0.00227606
PF14214	Helitron helicase-like domain at N-terminus	7384	4	1614	4	0.00227606
PF13963	Transposase-associated domain	7384	4	1614	4	0.00227606
PF11721	Di-glucose binding within endoplasmic reticulum	7384	6	1614	5	0.00244
PF01428	AN1-like Zinc finger	7384	14	1614	8	0.00429325
PF00295	Glycosyl hydrolases family 28	7384	39	1614	16	0.00538499
PF13650	Aspartyl protease	7384	7	1614	5	0.00699181
PF02392	Ycf4	7384	5	1614	4	0.00939
PF03399	SAC3/GANP family	7384	5	1614	4	0.00939417
PF01020	Ribosomal L40e family	7384	3	1614	3	0.0104281
PF08498	Sterol methyltransferase C-terminal	7384	3	1614	3	0.0104281
PF12552	Protein of unknown function (DUF3741)	7384	13	1614	7	0.0115394
PF00808	Histone-like transcription factor (CBF/NF-Y) and archaeal histone	7384	16	1614	8	0.0120869
PF00786	P21-Rho-binding domain	7384	11	1614	6	0.018
PF07145	Ataxin-2 C-terminal region	7384	14	1614	7	0.0187855
PF00091	Tubulin/FtsZ family, GTPase domain	7384	37	1614	14	0.0197
PF02496	ABA/WDS induced protein	7384	6	1614	4	0.0233067
PF03953	Tubulin C-terminal domain	7384	31	1614	12	0.0248134
PF04043	Plant invertase/pectin methylesterase inhibitor	7384	75	1614	24	0.0265708
PF02797	Chalcone and stilbene synthases, C-terminal domain	7384	15	1614	7	0.0287012
PF08711	TFIIS helical bundle-like domain	7384	12	1614	6	0.0294248
PF00146	NADH dehydrogenase	7384	4	1614	3	0.0348841
PF03015	Male sterility protein	7384	4	1614	3	0.0348841
PF08284	Retroviral aspartyl protease	7384	23	1614	9	0.0459254
PF12134	PRP8 domain IV core	7384	2	1614	2	0.0478
PF09337	His(2)-Cys(2) zinc finger	7384	2	1614	2	0.0478
PF13952	Domain of unknown function (DUF4216)	7384	2	1614	2	0.0478
PF16206	C-terminal region of Mon2 protein	7384	2	1614	2	0.0477544
PF04195	Putative gypsy type transposon	7384	2	1614	2	0.0477544
PF04781	Protein of unknown function (DUF627)	7384	2	1614	2	0.0477544
PF02689	Helicase	7384	2	1614	2	0.0477544
PF01824	MatK/TrnK amino terminal region	7384	2	1614	2	0.0477544
PF04182	B-block binding subunit of TFIIIC	7384	2	1614	2	0.0477544
PF07741	Brf1-like TBP-binding domain	7384	2	1614	2	0.0477544
PF13960	Domain of unknown function (DUF4218)	7384	2	1614	2	0.0477544
PF00931	NB-ARC domain	7384	46	1614	15	0.0604179
PF00382	Transcription factor TFIIB repeat	7384	5	1614	3	0.0731191
PF14383	DUF761-associated sequence motif	7384	15	1614	6	0.0879201
PF00538	linker histone H1 and H5 family	7384	15	1614	6	0.0879201
PF00917	MATH domain	7384	12	1614	5	0.0996645
PF13961	Domain of unknown function (DUF4219)	7384	3	1614	2	0.122407
PF12776	Myb/SANT-like DNA-binding domain	7384	3	1614	2	0.122407
PF08083	PROCN (NUC071) domain	7384	3	1614	2	0.122407
PF02736	Myosin N-terminal SH3-like domain	7384	6	1614	3	0.122931
PF06974	Protein of unknown function (DUF1298)	7384	6	1614	3	0.122931
PF00223	Photosystem I psaA/psaB protein	7384	13	1614	5	0.133983
PF00201	UDP-glucoronosyl and UDP-glucosyl transferase	7384	76	1614	21	0.139699
PF00195	Chalcone and stilbene synthases, N-terminal domain	7384	21	1614	7	0.155643
PF08312	cwf21 domain	7384	4	1614	2	0.20993
PF03007	Wax ester synthase-like Acyl-CoA acyltransferase domain	7384	4	1614	2	0.20993
PF00623	RNA polymerase Rpb1, domain 2	7384	4	1614	2	0.20993
PF10839	Protein of unknown function (DUF2647)	7384	4	1614	2	0.20993
PF08082	PRO8NT (NUC069), PrP8 N-terminal domain	7384	1	1614	1	0.218581
PF06455	NADH dehydrogenase subunit 5 C-terminus	7384	1	1614	1	0.218581
PF00361	Proton-conducting membrane transporter	7384	8	1614	3	0.245244
PF06972	Protein of unknown function (DUF1296)	7384	8	1614	3	0.245244
PF00498	FHA domain	7384	12	1614	4	0.256804
PF12819	Carbohydrate-binding protein of the ER	7384	20	1614	6	0.260291
PF09425	Divergent CCT motif	7384	16	1614	5	0.26034
PF16135	TPL-binding domain in jasmonate signalling	7384	16	1614	5	0.26034
PF03822	NAF domain	7384	29	1614	8	0.290272
PF05182	Fip1 motif	7384	5	1614	2	0.301137
PF13921	Myb-like DNA-binding domain	7384	5	1614	2	0.301137
PF02263	Guanylate-binding protein, N-terminal domain	7384	5	1614	2	0.301137
PF00202	Aminotransferase class-III	7384	13	1614	4	0.311391
PF00544	Pectate lyase	7384	22	1614	6	0.345091
PF07859	alpha/beta hydrolase fold	7384	18	1614	5	0.355593
PF00026	Eukaryotic aspartyl protease	7384	14	1614	4	0.366854
PF00170	bZIP transcription factor	7384	53	1614	13	0.369586
PF07911	Protein of unknown function (DUF1677)	7384	10	1614	3	0.378769
PF00662	NADH-Ubiquinone oxidoreductase (complex I), chain 5 N-terminus	7384	2	1614	1	0.389407
PF08084	PROCT (NUC072) domain	7384	2	1614	1	0.389407
PF03040	CemA family	7384	2	1614	1	0.389407
PF02841	Guanylate-binding protein, C-terminal domain	7384	2	1614	1	0.389407
PF10598	RNA recognition motif of the spliceosomal PrP8	7384	2	1614	1	0.389407
PF00181	Ribosomal Proteins L2, RNA binding domain	7384	2	1614	1	0.389407
PF07521	Zn-dependent metallo-hydrolase RNA specificity domain	7384	6	1614	2	0.39024
PF13359	DDE superfamily endonuclease	7384	6	1614	2	0.39024
PF12706	Beta-lactamase superfamily domain	7384	6	1614	2	0.39024
PF00006	ATP synthase alpha/beta family, nucleotide-binding domain	7384	15	1614	4	0.422024
PF14226	non-haem dioxygenase in morphine synthesis N-terminal	7384	46	1614	11	0.423999
PF14309	Domain of unknown function (DUF4378)	7384	20	1614	5	0.451869
PF04998	RNA polymerase Rpb1, domain 5	7384	7	1614	2	0.473802
PF12171	Zinc-finger double-stranded RNA-binding	7384	7	1614	2	0.473802
PF03110	SBP domain	7384	16	1614	4	0.475918
PF03171	2OG-Fe(II) oxygenase superfamily	7384	49	1614	11	0.516118
PF07529	HSA	7384	3	1614	1	0.523
PF00346	Respiratory-chain NADH dehydrogenase, 49 Kd subunit	7384	3	1614	1	0.522907
PF13917	Zinc knuckle	7384	3	1614	1	0.522907
PF04560	RNA polymerase Rpb2, domain 7	7384	3	1614	1	0.522907
PF16131	Torus domain	7384	3	1614	1	0.522907
PF07734	F-box associated	7384	3	1614	1	0.522907
PF06200	tify domain	7384	22	1614	5	0.543823
PF02874	ATP synthase alpha/beta family, beta-barrel domain	7384	8	1614	2	0.549988
PF13499	EF-hand domain pair	7384	65	1614	14	0.573822
PF13947	Wall-associated receptor kinase galacturonan-binding	7384	9	1614	2	0.618029
PF12576	Protein of unknown function (DUF3754)	7384	4	1614	1	0.627
PF00432	Prenyltransferase and squalene oxidase repeat	7384	4	1614	1	0.627233
PF04997	RNA polymerase Rpb1, domain 1	7384	4	1614	1	0.627233
PF16213	Dimerisation and cyclophilin-binding domain of Mon2	7384	4	1614	1	0.627233
PF04983	RNA polymerase Rpb1, domain 3	7384	4	1614	1	0.627233
PF05000	RNA polymerase Rpb1, domain 4	7384	4	1614	1	0.627233
PF08387	FBD	7384	4	1614	1	0.627233
PF16114	ATP citrate lyase citrate-binding	7384	4	1614	1	0.627233
PF02785	Biotin carboxylase C-terminal domain	7384	4	1614	1	0.627233
PF00124	Photosynthetic reaction centre protein	7384	10	1614	2	0.677844
PF00564	PB1 domain	7384	41	1614	8	0.701203
PF12678	RING-H2 zinc finger domain	7384	5	1614	1	0.709
PF07716	Basic region leucine zipper	7384	5	1614	1	0.708757
PF09324	Domain of unknown function (DUF1981)	7384	5	1614	1	0.708757
PF00036	EF hand	7384	5	1614	1	0.708757
PF00063	Myosin head (motor domain)	7384	28	1614	5	0.764625
PF00642	Zinc finger C-x8-C-x5-C-x3-H type (and similar)	7384	64	1614	12	0.771452
PF04561	RNA polymerase Rpb2, domain 2	7384	6	1614	1	0.772
PF04565	RNA polymerase Rpb2, domain 3	7384	6	1614	1	0.772
PF03029	Conserved hypothetical ATP binding protein	7384	6	1614	1	0.77246
PF00318	Ribosomal protein S2	7384	6	1614	1	0.77246
PF01426	BAH domain	7384	12	1614	2	0.774
PF00096	Zinc finger, C2H2 type	7384	12	1614	2	0.774412
PF03514	GRAS domain family	7384	39	1614	7	0.779922
PF00575	S1 RNA binding domain	7384	18	1614	3	0.787844
PF02362	B3 DNA binding domain	7384	60	1614	11	0.791149
PF01190	Pollen proteins Ole e I like	7384	19	1614	3	0.819
PF00234	Protease inhibitor/seed storage/LTP family	7384	7	1614	1	0.822
PF02037	SAP domain	7384	7	1614	1	0.822236
PF07690	Major Facilitator Superfamily	7384	25	1614	4	0.828706
PF05641	Agenet domain	7384	20	1614	3	0.845717
PF02892	BED zinc finger	7384	20	1614	3	0.845717
PF08442	ATP-grasp domain	7384	8	1614	1	0.861129
PF01179	Copper amine oxidase, enzyme domain	7384	8	1614	1	0.861129
PF12338	Ribulose-1,5-bisphosphate carboxylase small subunit	7384	8	1614	1	0.861129
PF02458	Transferase family	7384	38	1614	6	0.867756
PF00520	Ion transport protein	7384	21	1614	3	0.869134
PF08241	Methyltransferase domain	7384	28	1614	4	0.89015
PF00562	RNA polymerase Rpb2, domain 6	7384	9	1614	1	0.891516
PF01936	NYN domain	7384	9	1614	1	0.891516
PF13837	Myb/SANT-like DNA-binding domain	7384	41	1614	6	0.910806
PF08276	PAN-like domain	7384	17	1614	2	0.913333
PF01490	Transmembrane amino acid transporter protein	7384	53	1614	8	0.918746
PF03030	Inorganic H+ pyrophosphatase	7384	24	1614	3	0.922
PF14392	Zinc knuckle	7384	11	1614	1	0.933806
PF13637	Ankyrin repeats (many copies)	7384	11	1614	1	0.933806
PF14569	Zinc-binding RING-finger	7384	19	1614	2	0.941994
PF12799	Leucine Rich repeats (2 copies)	7384	12	1614	1	0.948296
PF12165	Alfin	7384	12	1614	1	0.948296
PF00954	S-locus glycoprotein domain	7384	20	1614	2	0.953
PF00421	Photosystem II protein	7384	28	1614	3	0.961785
PF14111	Domain of unknown function (DUF4283)	7384	14	1614	1	0.968459
PF00244	14-3-3 protein	7384	22	1614	2	0.9687
PF00013	KH domain	7384	55	1614	7	0.971366
PF00176	SNF2 family N-terminal domain	7384	37	1614	4	0.974853
PF03936	Terpene synthase family, metal binding domain	7384	15	1614	1	0.975366
PF00690	Cation transporter/ATPase, N-terminus	7384	31	1614	3	0.978186
PF01095	Pectinesterase	7384	99	1614	14	0.981087
PF13923	Zinc finger, C3HC4 type (RING finger)	7384	17	1614	1	0.984976
PF12937	F-box-like	7384	33	1614	3	0.985118
PF00999	Sodium/hydrogen exchanger family	7384	34	1614	3	0.987736
PF00397	WW domain	7384	18	1614	1	0.988267
PF00125	Core histone H2A/H2B/H3/H4	7384	20	1614	1	0.993
PF13202	EF hand	7384	21	1614	1	0.994414
PF03372	Endonuclease/Exonuclease/phosphatase family	7384	21	1614	1	0.994414
PF00320	GATA zinc finger	7384	22	1614	1	0.995638
PF00664	ABC transporter transmembrane region	7384	63	1614	6	0.997
PF00560	Leucine Rich Repeat	7384	65	1614	6	0.998
PF00646	F-box domain	7384	87	1614	9	0.998496
PF00311	Phosphoenolpyruvate carboxylase	7384	29	1614	1	0.999229
PF02298	Plastocyanin-like domain	7384	30	1614	1	0.999398
PF00122	E1-E2 ATPase	7384	51	1614	3	0.999617
PF12796	Ankyrin repeats (3 copies)	7384	67	1614	5	0.999622
PF00504	Chlorophyll A-B binding protein	7384	33	1614	1	0.999714
PF00854	POT family	7384	61	1614	4	0.999734
PF08263	Leucine rich repeat N-terminal domain	7384	148	1614	16	0.999867
PF00443	Ubiquitin carboxyl-terminal hydrolase	7384	40	1614	1	0.99995
PF13516	Leucine Rich repeat	7384	46	1614	1	1
PF00501	AMP-binding enzyme	7384	48	1614	1	0.999993
PF00270	DEAD/DEAH box helicase	7384	98	1614	6	0.999996
PF00083	Sugar (and other) transporter	7384	52	1614	1	0.999997
PF00271	Helicase conserved C-terminal domain	7384	124	1614	9	0.999998
PF00005	ABC transporter	7384	109	1614	7	0.999998
PF03552	Cellulose synthase	7384	111	1614	6	1
PF00067	Cytochrome P450	7384	153	1614	11	1
PF00481	Protein phosphatase 2C	7384	76	1614	1	1
PF00004	ATPase family associated with various cellular activities (AAA)	7384	93	1614	2	1
PF13639	Ring finger domain	7384	153	1614	8	1
PF07714	Protein tyrosine kinase	7384	284	1614	10	1
PF00076	RNA recognition motif. (a.k.a. RRM, RBD, or RNP domain)	7384	314	1614	22	1
PF12854	PPR repeat	7384	70	1614	1	1
PF13041	PPR repeat family	7384	237	1614	2	1
PF00249	Myb-like DNA-binding domain	7384	141	1614	2	1
PF01535	PPR repeat	7384	256	1614	1	1
PF13855	Leucine rich repeat	7384	140	1614	7	1
PF00069	Protein kinase domain	7384	586	1614	27	1

## Sheet: Table S8
Supplementary Table 8 The enriched GO terms for the contracted genes in C. sativus.
GO category	GO term	GO description	Total number of annotated GO terms in the transcriptome of C. sativus (N)	Total number of a certain GO term in the transcriptome of C. sativus (M)	Total number of GO terms in the expanded genes of C. sativus (n)	Total number of a certain GO terms in the expanded genes of C. sativus (k)	P-value
Biological process	GO:0009733	Response to auxin	6773	19	463	14	3.42e-13
Biological process	GO:0045944	Positive regulation of transcription from RNA polymerase II promoter	6773	19	463	11	6.21e-09
Biological process	GO:0120029	Proton export across plasma membrane	6773	12	463	7	3.91e-06
Biological process	GO:0009664	Plant-type cell wall organization	6773	12	463	6	6.4e-05
Biological process	GO:0042546	Cell wall biogenesis	6773	22	463	7	0.000460945
Biological process	GO:0010411	Xyloglucan metabolic process	6773	23	463	7	0.000624089
Biological process	GO:0009607	Response to biotic stimulus	6773	8	463	4	0.00120918
Biological process	GO:0045893	Positive regulation of transcription, DNA-templated	6773	5	463	3	0.00286037
Biological process	GO:0006073	Cellular glucan metabolic process	6773	30	463	7	0.00341414
Biological process	GO:0048544	Recognition of pollen	6773	20	463	5	0.00959645
Biological process	GO:0006508	Proteolysis	6773	345	463	35	0.0112848
Biological process	GO:0031347	Regulation of defense response	6773	3	463	2	0.0133559
Biological process	GO:2000031	Regulation of salicylic acid mediated signaling pathway	6773	3	463	2	0.0133559
Biological process	GO:0071446	Cellular response to salicylic acid stimulus	6773	3	463	2	0.0133559
Biological process	GO:0009765	Photosynthesis, light harvesting	6773	50	463	8	0.0189663
Biological process	GO:0006355	Regulation of transcription, DNA-templated	6773	705	463	62	0.0204623
Biological process	GO:0006869	Lipid transport	6773	26	463	5	0.0290618
Biological process	GO:0055114	Oxidation-reduction process	6773	1036	463	85	0.0358177
Biological process	GO:0008610	Lipid biosynthetic process	6773	19	463	4	0.0368
Biological process	GO:0006334	Nucleosome assembly	6773	37	463	6	0.0376253
Biological process	GO:0009152	Purine ribonucleotide biosynthetic process	6773	1	463	1	0.0684
Biological process	GO:0044030	Regulation of DNA methylation	6773	1	463	1	0.0683597
Biological process	GO:0009060	Aerobic respiration	6773	1	463	1	0.0683597
Biological process	GO:0014068	Positive regulation of phosphatidylinositol 3-kinase signaling	6773	1	463	1	0.0683597
Biological process	GO:0030418	Nicotianamine biosynthetic process	6773	1	463	1	0.0683597
Biological process	GO:0050776	Regulation of immune response	6773	1	463	1	0.0683597
Biological process	GO:0015990	Electron transport coupled proton transport	6773	1	463	1	0.0683597
Biological process	GO:0006188	IMP biosynthetic process	6773	1	463	1	0.0683597
Biological process	GO:0019953	Sexual reproduction	6773	1	463	1	0.0683597
Biological process	GO:0007015	Actin filament organization	6773	7	463	2	0.0778558
Biological process	GO:0009408	Response to heat	6773	8	463	2	0.099236
Biological process	GO:0006952	Defense response	6773	30	463	4	0.145331
Biological process	GO:0008380	RNA splicing	6773	3	463	1	0.191406
Biological process	GO:0007131	Reciprocal meiotic recombination	6773	3	463	1	0.191406
Biological process	GO:0042744	Hydrogen peroxide catabolic process	6773	13	463	2	0.221672
Biological process	GO:0008152	Metabolic process	6773	574	463	43	0.281677
Biological process	GO:0006007	Glucose catabolic process	6773	5	463	1	0.298231
Biological process	GO:0006122	Mitochondrial electron transport, ubiquinol to cytochrome c	6773	5	463	1	0.298231
Biological process	GO:0032502	Developmental process	6773	6	463	1	0.346239
Biological process	GO:0046274	Lignin catabolic process	6773	6	463	1	0.346239
Biological process	GO:0043631	RNA polyadenylation	6773	7	463	1	0.390969
Biological process	GO:0009772	Photosynthetic electron transport in photosystem II	6773	23	463	2	0.472963
Biological process	GO:0006298	Mismatch repair	6773	11	463	1	0.54136
Biological process	GO:0022904	Respiratory electron transport chain	6773	11	463	1	0.54136
Biological process	GO:0042773	ATP synthesis coupled electron transport	6773	11	463	1	0.54136
Biological process	GO:0046034	ATP metabolic process	6773	12	463	1	0.572763
Biological process	GO:0015977	Carbon fixation	6773	46	463	3	0.617857
Biological process	GO:0006260	DNA replication	6773	30	463	2	0.617973
Biological process	GO:0007275	Multicellular organism development	6773	34	463	2	0.686066
Biological process	GO:0009767	Photosynthetic electron transport chain	6773	40	463	2	0.769217
Biological process	GO:0019684	Photosynthesis, light reaction	6773	61	463	3	0.797285
Biological process	GO:0006352	DNA-templated transcription, initiation	6773	28	463	1	0.862859
Biological process	GO:0015986	ATP synthesis coupled proton transport	6773	31	463	1	0.88921
Biological process	GO:0006139	Nucleobase-containing compound metabolic process	6773	31	463	1	0.88921
Biological process	GO:0000398	MRNA splicing, via spliceosome	6773	54	463	2	0.89254
Biological process	GO:0006397	MRNA processing	6773	35	463	1	0.916655
Biological process	GO:0006979	Response to oxidative stress	6773	59	463	2	0.919189
Biological process	GO:0006887	Exocytosis	6773	36	463	1	0.922382
Biological process	GO:0006629	Lipid metabolic process	6773	127	463	5	0.941
Biological process	GO:0016579	Protein deubiquitination	6773	47	463	1	0.964555
Biological process	GO:1902600	Hydrogen ion transmembrane transport	6773	49	463	1	0.969267
Biological process	GO:0015074	DNA integration	6773	51	463	1	0.973354
Biological process	GO:0015979	Photosynthesis	6773	85	463	2	0.982871
Biological process	GO:0006468	Protein phosphorylation	6773	904	463	46	0.991387
Biological process	GO:0006351	Transcription, DNA-templated	6773	98	463	2	0.992362
Biological process	GO:0042545	Cell wall modification	6773	99	463	2	0.993
Biological process	GO:0006486	Protein glycosylation	6773	83	463	1	0.997299
Biological process	GO:0006511	Ubiquitin-dependent protein catabolic process	6773	84	463	1	0.997486
Biological process	GO:0006457	Protein folding	6773	121	463	2	0.998235
Biological process	GO:0045454	Cell redox homeostasis	6773	92	463	1	0.998584
Biological process	GO:0006412	Translation	6773	280	463	8	0.999138
Biological process	GO:0006633	Fatty acid biosynthetic process	6773	113	463	1	0.999687
Biological process	GO:0016192	Vesicle-mediated transport	6773	150	463	1	0.999978
Biological process	GO:0006886	Intracellular protein transport	6773	176	463	1	0.999997
Biological process	GO:0005975	Carbohydrate metabolic process	6773	588	463	9	1
Molecular function	GO:0016705	Oxidoreductase activity, acting on paired donors, with incorporation or reduction of molecular oxygen	15769	184	914	54	4.01e-24
Molecular function	GO:0005506	Iron ion binding	15769	223	914	58	6.89e-23
Molecular function	GO:0020037	Heme binding	15769	258	914	57	7.67e-19
Molecular function	GO:0016758	Transferase activity, transferring hexosyl groups	15769	90	914	31	1.35e-16
Molecular function	GO:0043531	ADP binding	15769	46	914	20	1.99e-13
Molecular function	GO:0008146	Sulfotransferase activity	15769	10	914	9	6.75e-11
Molecular function	GO:0000977	RNA polymerase II regulatory region sequence-specific DNA binding	15769	18	914	11	5.11e-10
Molecular function	GO:0008234	Cysteine-type peptidase activity	15769	45	914	14	1.35e-07
Molecular function	GO:0003690	Double-stranded DNA binding	15769	29	914	11	3.08e-07
Molecular function	GO:0046982	Protein heterodimerization activity	15769	65	914	16	6.29e-07
Molecular function	GO:0008553	Hydrogen-exporting ATPase activity, phosphorylative mechanism	15769	12	914	7	1.32e-06
Molecular function	GO:0003677	DNA binding	15769	844	914	80	8.27e-06
Molecular function	GO:0004970	Ionotropic glutamate receptor activity	15769	11	914	6	1.34e-05
Molecular function	GO:0010333	Terpene synthase activity	15769	22	914	7	0.000169762
Molecular function	GO:0016984	Ribulose-bisphosphate carboxylase activity	15769	3	914	3	0.000194
Molecular function	GO:0003700	Transcription factor activity, sequence-specific DNA binding	15769	290	914	31	0.000747752
Molecular function	GO:0016829	Lyase activity	15769	28	914	7	0.000869
Molecular function	GO:0042393	Histone binding	15769	15	914	5	0.00119
Molecular function	GO:0016762	Xyloglucan:xyloglucosyl transferase activity	15769	30	914	7	0.0013495
Molecular function	GO:0030246	Carbohydrate binding	15769	87	914	13	0.00144836
Molecular function	GO:0008970	Phosphatidylcholine 1-acylhydrolase activity	15769	2	914	2	0.00335611
Molecular function	GO:0016757	Transferase activity, transferring glycosyl groups	15769	101	914	13	0.00549338
Molecular function	GO:0004185	Serine-type carboxypeptidase activity	15769	42	914	7	0.00977987
Molecular function	GO:0030247	Polysaccharide binding	15769	9	914	3	0.0125257
Molecular function	GO:0043565	Sequence-specific DNA binding	15769	114	914	13	0.0146971
Molecular function	GO:0046983	Protein dimerization activity	15769	191	914	18	0.0288381
Molecular function	GO:0004252	Serine-type endopeptidase activity	15769	105	914	11	0.0407117
Molecular function	GO:0004866	Endopeptidase inhibitor activity	15769	1	914	1	0.058
Molecular function	GO:0016832	Aldehyde-lyase activity	15769	1	914	1	0.0579618
Molecular function	GO:0030410	Nicotianamine synthase activity	15769	1	914	1	0.0579618
Molecular function	GO:0004018	N6-(1,2-dicarboxyethyl)AMP AMP-lyase (fumarate-forming) activity	15769	1	914	1	0.0579618
Molecular function	GO:0043548	Phosphatidylinositol 3-kinase binding	15769	1	914	1	0.0579618
Molecular function	GO:0004867	Serine-type endopeptidase inhibitor activity	15769	1	914	1	0.0579618
Molecular function	GO:0016717	Oxidoreductase activity, acting on paired donors, with oxidation of a pair of donors resulting in the reduction of molecular oxygen to two molecules of water	15769	7	914	2	0.0580142
Molecular function	GO:0008171	O-methyltransferase activity	15769	27	914	4	0.0681009
Molecular function	GO:0016788	Hydrolase activity, acting on ester bonds	15769	57	914	6	0.111023
Molecular function	GO:0031072	Heat shock protein binding	15769	12	914	2	0.150857
Molecular function	GO:0016747	Transferase activity, transferring acyl groups other than amino-acyl groups	15769	137	914	11	0.171273
Molecular function	GO:0004497	Monooxygenase activity	15769	14	914	2	0.193102
Molecular function	GO:0005102	Receptor binding	15769	4	914	1	0.212476
Molecular function	GO:0004129	Cytochrome-c oxidase activity	15769	5	914	1	0.258134
Molecular function	GO:0008121	Ubiquinol-cytochrome-c reductase activity	15769	5	914	1	0.258134
Molecular function	GO:0052716	Hydroquinone:oxygen oxidoreductase activity	15769	6	914	1	0.301147
Molecular function	GO:0004619	Phosphoglycerate mutase activity	15769	6	914	1	0.301147
Molecular function	GO:0004652	Polynucleotide adenylyltransferase activity	15769	7	914	1	0.34167
Molecular function	GO:0016614	Oxidoreductase activity, acting on CH-OH group of donors	15769	37	914	3	0.363527
Molecular function	GO:0008137	NADH dehydrogenase (ubiquinone) activity	15769	22	914	2	0.36729
Molecular function	GO:0004674	Protein serine/threonine kinase activity	15769	38	914	3	0.37959
Molecular function	GO:0030983	Mismatched DNA binding	15769	8	914	1	0.379845
Molecular function	GO:0045156	Electron transporter, transferring electrons within the cyclic electron transport pathway of photosynthesis activity	15769	23	914	2	0.3884
Molecular function	GO:0051015	Actin filament binding	15769	24	914	2	0.409192
Molecular function	GO:0004616	Phosphogluconate dehydrogenase (decarboxylating) activity	15769	9	914	1	0.415808
Molecular function	GO:0045735	Nutrient reservoir activity	15769	10	914	1	0.449688
Molecular function	GO:0008408	3'-5' exonuclease activity	15769	11	914	1	0.482
Molecular function	GO:0004499	N,N-dimethylaniline monooxygenase activity	15769	11	914	1	0.482
Molecular function	GO:0005516	Calmodulin binding	15769	28	914	2	0.488565
Molecular function	GO:0008289	Lipid binding	15769	80	914	5	0.497508
Molecular function	GO:0003989	Acetyl-CoA carboxylase activity	15769	13	914	1	0.539999
Molecular function	GO:0016491	Oxidoreductase activity	15769	487	914	28	0.546315
Molecular function	GO:0048038	Quinone binding	15769	14	914	1	0.566684
Molecular function	GO:0046933	Proton-transporting ATP synthase activity, rotational mechanism	15769	16	914	1	0.615503
Molecular function	GO:0000287	Magnesium ion binding	15769	147	914	8	0.624
Molecular function	GO:0004857	Enzyme inhibitor activity	15769	75	914	4	0.638962
Molecular function	GO:0016168	Chlorophyll binding	15769	37	914	2	0.640621
Molecular function	GO:0000166	Nucleotide binding	15769	150	914	8	0.646449
Molecular function	GO:0004601	Peroxidase activity	15769	38	914	2	0.655123
Molecular function	GO:0051539	4 iron, 4 sulfur cluster binding	15769	18	914	1	0.659
Molecular function	GO:0050660	Flavin adenine dinucleotide binding	15769	78	914	4	0.669478
Molecular function	GO:0004713	Protein tyrosine kinase activity	15769	20	914	1	0.697275
Molecular function	GO:0004190	Aspartic-type endopeptidase activity	15769	86	914	4	0.741931
Molecular function	GO:0008236	Serine-type peptidase activity	15769	26	914	1	0.788539
Molecular function	GO:0009055	Electron carrier activity	15769	97	914	4	0.820951
Molecular function	GO:0004672	Protein kinase activity	15769	905	914	46	0.846248
Molecular function	GO:0051536	Iron-sulfur cluster binding	15769	59	914	2	0.864
Molecular function	GO:0008168	Methyltransferase activity	15769	191	914	8	0.870407
Molecular function	GO:0005507	Copper ion binding	15769	64	914	2	0.892
Molecular function	GO:0050661	NADP binding	15769	39	914	1	0.902856
Molecular function	GO:0036459	Thiol-dependent ubiquitinyl hydrolase activity	15769	41	914	1	0.913818
Molecular function	GO:0015035	Protein disulfide oxidoreductase activity	15769	47	914	1	0.939829
Molecular function	GO:0008270	Zinc ion binding	15769	589	914	26	0.944444
Molecular function	GO:0003899	DNA-directed RNA polymerase activity	15769	55	914	1	0.96274
Molecular function	GO:0051082	Unfolded protein binding	15769	89	914	2	0.968455
Molecular function	GO:0051287	NAD binding	15769	59	914	1	0.970682
Molecular function	GO:0005509	Calcium ion binding	15769	169	914	5	0.970804
Molecular function	GO:0030599	Pectinesterase activity	15769	99	914	2	0.981045
Molecular function	GO:0008017	Microtubule binding	15769	107	914	2	0.987461
Molecular function	GO:0003735	Structural constituent of ribosome	15769	283	914	7	0.997667
Molecular function	GO:0005525	GTP binding	15769	263	914	6	0.998219
Molecular function	GO:0016787	Hydrolase activity	15769	223	914	4	0.999171
Molecular function	GO:0016887	ATPase activity	15769	132	914	1	0.999635
Molecular function	GO:0004553	Hydrolase activity, hydrolyzing O-glycosyl compounds	15769	407	914	8	1
Molecular function	GO:0046872	Metal ion binding	15769	336	914	3	1
Molecular function	GO:0005488	Binding	15769	356	914	3	1
Molecular function	GO:0003676	Nucleic acid binding	15769	1055	914	10	1
Molecular function	GO:0003824	Catalytic activity	15769	979	914	3	1
Molecular function	GO:0005524	ATP binding	15769	1871	914	57	1
Molecular function	GO:0005515	Protein binding	15769	2250	914	63	1
Molecular function	GO:0003723	RNA binding	15769	331	914	2	1

## Sheet: Table S9
Supplementary Table 9 The enriched Pfam domain for the contracted genes in C. sativus.
Pfam domain	Pfam description	Total number of annotated Pfam domain in the transcriptome of C. sativus (N)	Total number of a certain Pfam domain in the transcriptome of C. sativus (M)	Total number of Pfam domain in the expanded genes of C. sativus (n)	Total number of a certain Pfam domain in the expanded genes of C. sativus (k)	P-value
PF00067	Cytochrome P450	6892	153	971	54	2.24e-11
PF02519	Auxin responsive protein	6892	19	971	14	6.5e-09
PF00201	UDP-glucoronosyl and UDP-glucosyl transferase	6892	76	971	31	8.63e-09
PF00685	Sulfotransferase domain	6892	10	971	9	1.85e-07
PF04770	ZF-HD protein dimerisation region	6892	10	971	9	1.85e-07
PF00139	Legume lectin domain	6892	20	971	13	2.37e-07
PF05498	Rapid ALkalinization Factor (RALF)	6892	7	971	7	1.08e-06
PF00931	NB-ARC domain	6892	46	971	20	1.15e-06
PF03330	Lytic transglycolase	6892	14	971	10	1.72e-06
PF00314	Thaumatin family	6892	8	971	7	7.59e-06
PF00320	GATA zinc finger	6892	22	971	12	9.46e-06
PF00319	SRF-type transcription factor (DNA-binding and dimerisation domain)	6892	20	971	11	2.04e-05
PF03634	TCP family transcription factor	6892	18	971	10	4.39e-05
PF03018	Dirigent-like protein	6892	5	971	5	5.5e-05
PF15511	Centromere kinetochore component CENP-T histone fold	6892	5	971	5	5.5e-05
PF04674	Phosphate-induced protein 1 conserved region	6892	16	971	9	9.5e-05
PF00125	Core histone H2A/H2B/H3/H4	6892	20	971	10	0.000141796
PF05056	Protein of unknown function (DUF674)	6892	4	971	4	0.000391911
PF03208	PRA1 family protein	6892	9	971	6	0.000442085
PF02536	mTERF	6892	27	971	11	0.000614247
PF01357	Pollen allergen	6892	10	971	6	0.000973567
PF01397	Terpene synthase, N-terminal domain	6892	14	971	7	0.00149636
PF00497	Bacterial extracellular solute-binding proteins, family 3	6892	11	971	6	0.00189
PF00060	Ligand-gated ion channel	6892	11	971	6	0.00188748
PF01486	K-box region	6892	19	971	8	0.00269332
PF01439	Metallothionein	6892	3	971	3	0.00278912
PF00079	Serpin (serine protease inhibitor)	6892	3	971	3	0.00278912
PF01094	Receptor family ligand binding region	6892	12	971	6	0.00332802
PF00011	Hsp20/alpha crystallin family	6892	16	971	7	0.00385887
PF02902	Ulp1 protease family, C-terminal catalytic domain	6892	6	971	4	0.00463535
PF03181	BURP domain	6892	14	971	6	0.00841721
PF02798	Glutathione S-transferase, N-terminal domain	6892	14	971	6	0.00841721
PF00234	Protease inhibitor/seed storage/LTP family	6892	7	971	4	0.00961378
PF05142	Domain of unknown function (DUF702)	6892	4	971	3	0.00998077
PF03936	Terpene synthase family, metal binding domain	6892	15	971	6	0.0123838
PF02458	Transferase family	6892	38	971	11	0.0130752
PF00407	Pathogenesis-related protein Bet v I family	6892	8	971	4	0.0171024
PF12165	Alfin	6892	12	971	5	0.0184492
PF02788	Ribulose bisphosphate carboxylase large chain, N-terminal domain	6892	2	971	2	0.0198319
PF12765	HEAT repeat associated with sister chromatid cohesion	6892	2	971	2	0.0198319
PF00188	Cysteine-rich secretory protein family	6892	2	971	2	0.0198319
PF09507	DNA polymerase subunit Cdc27	6892	2	971	2	0.0198319
PF13813	Membrane bound O-acyl transferase family	6892	2	971	2	0.0198319
PF12609	Wound-induced protein	6892	2	971	2	0.0198319
PF13561	Enoyl-(Acyl carrier protein) reductase	6892	21	971	7	0.0207812
PF14363	Domain associated at C-terminal with AAA	6892	5	971	3	0.0223427
PF08276	PAN-like domain	6892	17	971	6	0.0238945
PF13410	Glutathione S-transferase, C-terminal domain	6892	13	971	5	0.0265729
PF00112	Papain family cysteine protease	6892	33	971	9	0.0345382
PF14111	Domain of unknown function (DUF4283)	6892	14	971	5	0.0366594
PF13632	Glycosyl transferase family group 2	6892	6	971	3	0.0400501
PF04577	Protein of unknown function (DUF563)	6892	10	971	4	0.0406788
PF00025	ADP-ribosylation factor family	6892	20	971	6	0.051769
PF03469	XH domain	6892	3	971	2	0.0539173
PF00203	Ribosomal protein S19	6892	3	971	2	0.0539173
PF03140	Plant protein of unknown function	6892	16	971	5	0.063
PF01453	D-mannose binding lectin	6892	21	971	6	0.0641641
PF14299	Phloem protein 2	6892	12	971	4	0.076248
PF08246	Cathepsin propeptide inhibitor domain (I29)	6892	17	971	5	0.0793278
PF00504	Chlorophyll A-B binding protein	6892	33	971	8	0.0827873
PF00361	Proton-conducting membrane transporter	6892	8	971	3	0.0903422
PF00016	Ribulose bisphosphate carboxylase large chain, catalytic domain	6892	4	971	2	0.0978539
PF04852	Protein of unknown function (DUF640)	6892	4	971	2	0.0978539
PF08387	FBD	6892	4	971	2	0.0978539
PF00177	Ribosomal protein S7p/S5e	6892	4	971	2	0.0978539
PF01201	Ribosomal protein S8e	6892	4	971	2	0.0978539
PF00082	Subtilase family	6892	35	971	8	0.109362
PF06955	Xyloglucan endo-transglycosylase (XET) C-terminus	6892	30	971	7	0.119035
PF13947	Wall-associated receptor kinase galacturonan-binding	6892	9	971	3	0.122
PF05922	Peptidase inhibitor I9	6892	25	971	6	0.129333
PF00954	S-locus glycoprotein domain	6892	20	971	5	0.139946
PF01116	Fructose-bisphosphate aldolase class-II	6892	1	971	1	0.141
PF00115	Cytochrome C and Quinol oxidase polypeptide I	6892	1	971	1	0.140888
PF11820	Protein of unknown function (DUF3339)	6892	1	971	1	0.140888
PF14577	Sieve element occlusion C-terminus	6892	1	971	1	0.140888
PF08555	Eukaryotic family of unknown function (DUF1754)	6892	1	971	1	0.140888
PF14576	Sieve element occlusion N-terminus	6892	1	971	1	0.140888
PF07172	Glycine rich protein family	6892	1	971	1	0.140888
PF01010	NADH-dehyrogenase subunit F, TMs, (complex I) C-terminus	6892	1	971	1	0.140888
PF08328	Adenylosuccinate lyase C-terminal	6892	1	971	1	0.140888
PF17042	Putative nucleotide-binding of sugar-metabolising enzyme	6892	1	971	1	0.140888
PF09187	RNA-directed DNA methylation 1	6892	1	971	1	0.140888
PF12812	PDZ-like domain	6892	1	971	1	0.140888
PF00197	Trypsin and protease inhibitor	6892	1	971	1	0.140888
PF02840	Prp18 domain	6892	1	971	1	0.140888
PF03059	Nicotianamine synthase protein	6892	1	971	1	0.140888
PF06376	Arabinogalactan peptide	6892	1	971	1	0.140888
PF07213	DAP10 membrane protein	6892	1	971	1	0.140888
PF00032	Cytochrome b(C-terminal)/b6/petD	6892	1	971	1	0.140888
PF07005	Putative sugar-binding N-terminal domain	6892	1	971	1	0.140888
PF09778	Guanylylate cyclase	6892	1	971	1	0.140888
PF02671	Paired amphipathic helix repeat	6892	5	971	2	0.148195
PF13641	Glycosyltransferase like family 2	6892	5	971	2	0.148195
PF07797	Protein of unknown function (DUF1639)	6892	5	971	2	0.148195
PF00022	Actin	6892	32	971	7	0.154
PF01501	Glycosyl transferase family 8	6892	39	971	8	0.174516
PF03083	Sugar efflux transporter for intercellular exchange	6892	22	971	5	0.18877
PF14226	non-haem dioxygenase in morphine synthesis N-terminal	6892	46	971	9	0.191184
PF11960	Domain of unknown function (DUF3474)	6892	6	971	2	0.202
PF00043	Glutathione S-transferase, C-terminal domain	6892	6	971	2	0.202267
PF14547	Hydrophobic seed protein	6892	6	971	2	0.202267
PF13359	DDE superfamily endonuclease	6892	6	971	2	0.202267
PF00657	GDSL-like Lipase/Acylhydrolase	6892	30	971	6	0.240518
PF04116	Fatty acid hydroxylase superfamily	6892	18	971	4	0.241598
PF07859	alpha/beta hydrolase fold	6892	18	971	4	0.241598
PF03171	2OG-Fe(II) oxygenase superfamily	6892	49	971	9	0.246475
PF03407	Nucleotide-diphospho-sugar transferase	6892	7	971	2	0.258023
PF00595	PDZ domain (Also known as DHR or GLGF)	6892	2	971	1	0.262
PF01348	Type II intron maturase	6892	2	971	1	0.261944
PF08799	pre-mRNA processing factor 4 (PRP4) like	6892	2	971	1	0.261944
PF08031	Berberine and berberine like	6892	2	971	1	0.261944
PF01058	NADH ubiquinone oxidoreductase, 20 Kd subunit	6892	2	971	1	0.261944
PF01119	DNA mismatch repair protein, C-terminal domain	6892	2	971	1	0.261944
PF06830	Root cap	6892	2	971	1	0.261944
PF05758	Ycf1	6892	2	971	1	0.261944
PF00450	Serine carboxypeptidase	6892	38	971	7	0.282585
PF00702	haloacid dehalogenase-like hydrolase	6892	39	971	7	0.306225
PF06813	Nodulin-like	6892	20	971	4	0.308242
PF03492	SAM dependent carboxyl methyltransferase	6892	8	971	2	0.313916
PF03080	Neprosin	6892	8	971	2	0.313916
PF00891	O-methyltransferase	6892	21	971	4	0.342269
PF00847	AP2 domain	6892	61	971	10	0.354504
PF03479	Domain of unknown function (DUF296)	6892	15	971	3	0.355876
PF03572	Peptidase family S41	6892	3	971	1	0.365957
PF13180	PDZ domain	6892	3	971	1	0.365957
PF01161	Phosphatidylethanolamine-binding protein	6892	3	971	1	0.365957
PF00206	Lyase	6892	3	971	1	0.365957
PF00941	FAD binding domain in molybdopterin dehydrogenase	6892	3	971	1	0.365957
PF12767	Transcriptional regulator of RNA polII, SAGA, subunit	6892	3	971	1	0.365957
PF02574	Homocysteine S-methyltransferase	6892	3	971	1	0.365957
PF10536	Plant mobile domain	6892	9	971	2	0.368803
PF03195	Lateral organ boundaries (LOB) domain	6892	9	971	2	0.368803
PF00722	Glycosyl hydrolases family 16	6892	42	971	7	0.378936
PF08100	Dimerisation domain	6892	16	971	3	0.396704
PF00690	Cation transporter/ATPase, N-terminus	6892	31	971	5	0.447913
PF00146	NADH dehydrogenase	6892	4	971	1	0.455325
PF06232	Embryo-specific protein 3, (ATS3)	6892	4	971	1	0.455325
PF08880	QLQ	6892	4	971	1	0.455325
PF03789	ELK domain	6892	4	971	1	0.455325
PF01039	Carboxyl transferase domain	6892	4	971	1	0.455325
PF07839	Plant calmodulin-binding domain	6892	11	971	2	0.472507
PF00684	DnaJ central domain	6892	11	971	2	0.472507
PF04434	SWIM zinc finger	6892	46	971	7	0.476341
PF02738	Molybdopterin-binding domain of aldehyde dehydrogenase	6892	5	971	1	0.532
PF14833	NAD-binding of NADP-dependent 3-hydroxyisobutyrate dehydrogenase	6892	5	971	1	0.532108
PF04928	Poly(A) polymerase central domain	6892	5	971	1	0.532108
PF00411	Ribosomal protein S11	6892	5	971	1	0.532108
PF14365	Neprosin activation peptide	6892	5	971	1	0.532108
PF13417	Glutathione S-transferase, N-terminal domain	6892	13	971	2	0.565241
PF00487	Fatty acid desaturase	6892	13	971	2	0.565241
PF02966	Mitosis protein DIM1	6892	6	971	1	0.598
PF00318	Ribosomal protein S2	6892	6	971	1	0.598076
PF11721	Di-glucose binding within endoplasmic reticulum	6892	6	971	1	0.598076
PF13365	Trypsin-like peptidase domain	6892	14	971	2	0.606999
PF13962	Domain of unknown function	6892	14	971	2	0.606999
PF00179	Ubiquitin-conjugating enzyme	6892	52	971	7	0.612748
PF00249	Myb-like DNA-binding domain	6892	141	971	19	0.621094
PF01565	FAD binding domain	6892	15	971	2	0.645633
PF03446	NAD binding domain of 6-phosphogluconate dehydrogenase	6892	7	971	1	0.654752
PF00628	PHD-finger	6892	47	971	6	0.666694
PF02874	ATP synthase alpha/beta family, beta-barrel domain	6892	8	971	1	0.703443
PF01657	Salt stress response/antifungal	6892	8	971	1	0.703443
PF00033	Cytochrome b/b6/petB	6892	8	971	1	0.703443
PF00928	Adaptor complexes medium subunit family	6892	8	971	1	0.703443
PF04504	Protein of unknown function, DUF573	6892	8	971	1	0.703443
PF00150	Cellulase (glycosyl hydrolase family 5)	6892	8	971	1	0.703443
PF06972	Protein of unknown function (DUF1296)	6892	8	971	1	0.703443
PF14432	DYW family of nucleic acid deaminases	6892	41	971	5	0.704098
PF00560	Leucine Rich Repeat	6892	65	971	8	0.71401
PF03101	FAR1 DNA-binding domain	6892	34	971	4	0.725594
PF00106	short chain dehydrogenase	6892	34	971	4	0.725594
PF00122	E1-E2 ATPase	6892	51	971	6	0.743355
PF03791	KNOX2 domain	6892	9	971	1	0.745273
PF02362	B3 DNA binding domain	6892	60	971	7	0.760054
PF00929	Exonuclease	6892	10	971	1	0.781208
PF02042	RWP-RK domain	6892	10	971	1	0.781208
PF05184	Saposin-like type B, region 1	6892	10	971	1	0.781208
PF03489	Saposin-like type B, region 2	6892	10	971	1	0.781208
PF13833	EF-hand domain pair	6892	10	971	1	0.781208
PF01612	3'-5' exonuclease	6892	10	971	1	0.781208
PF00124	Photosynthetic reaction centre protein	6892	10	971	1	0.781208
PF00190	Cupin	6892	10	971	1	0.781208
PF02469	Fasciclin domain	6892	20	971	2	0.795107
PF14392	Zinc knuckle	6892	11	971	1	0.812078
PF00743	Flavin-binding monooxygenase-like	6892	11	971	1	0.812078
PF03004	Plant transposase (Ptta/En/Spm family)	6892	11	971	1	0.812078
PF00248	Aldo/keto reductase family	6892	21	971	2	0.817
PF01556	DnaJ C terminal domain	6892	21	971	2	0.817287
PF01694	Rhomboid family	6892	12	971	1	0.839
PF12799	Leucine Rich repeats (2 copies)	6892	12	971	1	0.838596
PF08879	WRC	6892	13	971	1	0.861
PF01585	G-patch domain	6892	13	971	1	0.861375
PF02373	JmjC domain, hydroxylase	6892	13	971	1	0.861375
PF05678	VQ motif	6892	13	971	1	0.861375
PF04937	Protein of unknown function (DUF 659)	6892	34	971	3	0.876622
PF00026	Eukaryotic aspartyl protease	6892	14	971	1	0.880943
PF13912	C2H2-type zinc finger	6892	14	971	1	0.880943
PF02893	GRAM domain	6892	14	971	1	0.880943
PF03081	Exo70 exocyst complex subunit	6892	15	971	1	0.898
PF00006	ATP synthase alpha/beta family, nucleotide-binding domain	6892	15	971	1	0.897751
PF14541	Xylanase inhibitor C-terminal	6892	36	971	3	0.899859
PF13855	Leucine rich repeat	6892	140	971	15	0.903968
PF07731	Multicopper oxidase	6892	27	971	2	0.910486
PF01764	Lipase (class 3)	6892	27	971	2	0.910486
PF16135	TPL-binding domain in jasmonate signalling	6892	16	971	1	0.912188
PF12874	Zinc-finger of C2H2 type	6892	16	971	1	0.912188
PF00421	Photosystem II protein	6892	28	971	2	0.920812
PF12796	Ankyrin repeats (3 copies)	6892	67	971	6	0.925376
PF02701	Dof domain, zinc finger	6892	18	971	1	0.935239
PF02365	No apical meristem (NAM) protein	6892	60	971	5	0.938741
PF14543	Xylanase inhibitor N-terminal	6892	41	971	3	0.941649
PF00134	Cyclin, N-terminal domain	6892	19	971	1	0.944387
PF12937	F-box-like	6892	33	971	2	0.957623
PF00141	Peroxidase	6892	33	971	2	0.957623
PF10551	MULE transposase domain	6892	44	971	3	0.958263
PF00462	Glutaredoxin	6892	21	971	1	0.958992
PF13516	Leucine Rich repeat	6892	46	971	3	0.966753
PF00561	alpha/beta hydrolase fold	6892	24	971	1	0.974038
PF13976	GAG-pre-integrase domain	6892	24	971	1	0.974038
PF12697	Alpha/beta hydrolase family	6892	24	971	1	0.974038
PF01490	Transmembrane amino acid transporter protein	6892	53	971	3	0.985328
PF08241	Methyltransferase domain	6892	28	971	1	0.985892
PF05920	Homeobox KN domain	6892	28	971	1	0.985892
PF13499	EF-hand domain pair	6892	65	971	4	0.986866
PF02225	PA domain	6892	31	971	1	0.991073
PF12854	PPR repeat	6892	70	971	4	0.99251
PF01344	Kelch motif	6892	33	971	1	0.993421
PF03016	Exostosin family	6892	34	971	1	0.994352
PF00665	Integrase core domain	6892	35	971	1	0.995152
PF04043	Plant invertase/pectin methylesterase inhibitor	6892	75	971	4	0.995785
PF07732	Multicopper oxidase	6892	36	971	1	0.995838
PF00176	SNF2 family N-terminal domain	6892	37	971	1	0.996428
PF00010	Helix-loop-helix DNA-binding domain	6892	77	971	4	0.996663
PF13812	Pentatricopeptide repeat domain	6892	54	971	2	0.997364
PF00443	Ubiquitin carboxyl-terminal hydrolase	6892	40	971	1	0.997741
PF00564	PB1 domain	6892	41	971	1	0.998061
PF00394	Multicopper oxidase	6892	42	971	1	0.998336
PF00646	F-box domain	6892	87	971	4	0.998987
PF14223	gag-polypeptide of LTR copia-type	6892	78	971	3	0.999354
PF00004	ATPase family associated with various cellular activities (AAA)	6892	93	971	4	0.999514
PF13966	zinc-binding in reverse transcriptase	6892	52	971	1	0.99964
PF00226	DnaJ domain	6892	78	971	2	0.999907
PF13456	Reverse transcriptase-like	6892	64	971	1	0.999943
PF03141	Putative S-adenosyl-L-methionine-dependent methyltransferase	6892	73	971	1	0.999986
PF08263	Leucine rich repeat N-terminal domain	6892	148	971	6	0.999988
PF01095	Pectinesterase	6892	99	971	2	0.999995
PF13639	Ring finger domain	6892	153	971	4	1
PF07714	Protein tyrosine kinase	6892	284	971	7	1
PF01535	PPR repeat	6892	256	971	9	1
PF00069	Protein kinase domain	6892	586	971	38	1
PF00271	Helicase conserved C-terminal domain	6892	124	971	1	1
PF13041	PPR repeat family	6892	237	971	7	1

## Sheet: Table S10
Supplementary Table 10 A total of 15,900 duplicated genes were identified in the SMRT data.
Family ID	Number of genes	Paralogous gene ID
OG0000009	144	Cs3t000140##Cs3t002195##Cs3t003292##Cs3t003380##Cs3t006234##Cs3t007245##Cs3t008237##Cs3t008393##Cs3t010328##Cs3t010874##Cs3t011315##Cs3t011865##Cs3t012128##Cs3t012186##Cs3t012363##Cs3t012566##Cs3t013487##Cs3t013588##Cs3t014144##Cs3t014509##Cs3t015542##Cs3t016356##Cs3t016720##Cs3t020573##Cs3t020871##Cs3t021092##Cs3t022553##Cs3t022877##Cs3t024356##Cs3t024996##Cs3t025235##Cs3t026491##Cs3t026614##Cs3…
OG0000144	70	Cs3t000753##Cs3t001890##Cs3t003108##Cs3t004695##Cs3t007083##Cs3t008641##Cs3t010305##Cs3t013735##Cs3t014398##Cs3t015474##Cs3t015583##Cs3t017228##Cs3t021785##Cs3t023480##Cs3t023488##Cs3t030118##Cs3t031509##Cs3t037067##Cs3t039511##Cs3t041556##Cs3t046693##Cs3t047678##Cs3t049178##Cs3t055688##Cs3t058726##Cs3t060913##Cs3t062671##Cs3t064404##Cs3t066942##Cs3t068013##Cs3t070277##Cs3t071709##Cs3t071812##Cs3…
OG0000048	62	Cs3t002543##Cs3t003627##Cs3t007621##Cs3t012645##Cs3t019203##Cs3t021767##Cs3t023217##Cs3t023351##Cs3t029330##Cs3t030072##Cs3t032052##Cs3t032717##Cs3t034857##Cs3t039104##Cs3t039951##Cs3t041411##Cs3t042882##Cs3t047815##Cs3t052147##Cs3t052548##Cs3t066052##Cs3t066957##Cs3t067231##Cs3t068503##Cs3t070228##Cs3t073129##Cs3t073677##Cs3t073691##Cs3t074199##Cs3t078731##Cs3t080750##Cs3t082218##Cs3t086323##Cs3…
OG0000314	61	Cs3t001623##Cs3t002203##Cs3t013102##Cs3t013693##Cs3t015799##Cs3t021564##Cs3t022532##Cs3t025420##Cs3t033082##Cs3t033407##Cs3t035124##Cs3t038125##Cs3t039536##Cs3t040272##Cs3t040331##Cs3t044703##Cs3t045315##Cs3t047163##Cs3t053467##Cs3t055898##Cs3t058756##Cs3t061445##Cs3t066707##Cs3t067336##Cs3t070422##Cs3t073964##Cs3t077276##Cs3t077868##Cs3t080153##Cs3t081003##Cs3t083473##Cs3t087917##Cs3t090620##Cs3…
OG0000293	45	Cs3t007423##Cs3t010487##Cs3t012632##Cs3t016533##Cs3t023105##Cs3t025372##Cs3t029197##Cs3t029682##Cs3t033347##Cs3t033663##Cs3t036502##Cs3t045528##Cs3t050889##Cs3t053300##Cs3t065717##Cs3t070836##Cs3t070963##Cs3t073281##Cs3t081536##Cs3t085937##Cs3t087063##Cs3t089060##Cs3t096015##Cs3t099109##Cs3t099718##Cs3t100797##Cs3t104319##Cs3t110785##Cs3t111387##Cs3t111949##Cs3t115394##Cs3t119245##Cs3t123616##Cs3…
OG0000510	41	Cs3t000224##Cs3t004826##Cs3t008118##Cs3t010575##Cs3t013607##Cs3t014281##Cs3t016943##Cs3t019540##Cs3t025447##Cs3t029250##Cs3t035159##Cs3t042504##Cs3t046186##Cs3t051160##Cs3t061862##Cs3t062598##Cs3t065840##Cs3t067394##Cs3t069896##Cs3t071646##Cs3t083654##Cs3t084595##Cs3t106802##Cs3t110741##Cs3t111242##Cs3t113755##Cs3t126615##Cs3t127636##Cs3t127893##Cs3t130931##Cs3t132667##Cs3t142447##Cs3t150517##Cs3…
OG0000035	37	Cs3t015200##Cs3t022488##Cs3t024657##Cs3t024965##Cs3t029303##Cs3t035207##Cs3t042781##Cs3t044346##Cs3t045572##Cs3t046973##Cs3t053809##Cs3t055261##Cs3t059363##Cs3t069672##Cs3t069815##Cs3t071374##Cs3t072303##Cs3t086123##Cs3t087042##Cs3t088649##Cs3t095392##Cs3t098566##Cs3t102058##Cs3t109872##Cs3t110004##Cs3t110698##Cs3t116298##Cs3t122994##Cs3t129589##Cs3t135858##Cs3t136603##Cs3t140277##Cs3t152287##Cs3…
OG0000728	37	Cs3t004242##Cs3t005828##Cs3t006382##Cs3t009907##Cs3t013307##Cs3t018263##Cs3t023437##Cs3t029647##Cs3t039638##Cs3t039992##Cs3t041227##Cs3t041463##Cs3t041746##Cs3t042154##Cs3t048019##Cs3t060927##Cs3t068883##Cs3t074337##Cs3t088475##Cs3t092307##Cs3t107290##Cs3t111794##Cs3t119394##Cs3t129027##Cs3t129112##Cs3t134634##Cs3t136741##Cs3t137243##Cs3t142063##Cs3t143648##Cs3t145255##Cs3t152044##Cs3t152170##Cs3…
OG0001495	37	Cs3t003057##Cs3t003521##Cs3t005320##Cs3t007595##Cs3t013398##Cs3t017817##Cs3t027324##Cs3t029182##Cs3t035877##Cs3t036152##Cs3t042040##Cs3t043775##Cs3t056797##Cs3t062681##Cs3t065695##Cs3t067130##Cs3t067861##Cs3t072165##Cs3t073594##Cs3t077558##Cs3t084787##Cs3t089256##Cs3t091705##Cs3t093567##Cs3t095843##Cs3t098251##Cs3t103011##Cs3t130234##Cs3t131332##Cs3t136825##Cs3t139682##Cs3t147071##Cs3t151335##Cs3…
OG0000020	34	Cs3t010666##Cs3t014778##Cs3t018614##Cs3t023689##Cs3t024641##Cs3t026562##Cs3t038214##Cs3t038532##Cs3t043264##Cs3t052270##Cs3t063994##Cs3t080286##Cs3t088988##Cs3t089632##Cs3t095217##Cs3t098081##Cs3t099746##Cs3t101376##Cs3t103583##Cs3t104971##Cs3t114968##Cs3t117171##Cs3t117174##Cs3t134507##Cs3t142762##Cs3t146985##Cs3t148944##Cs3t152768##Cs3t153066##Cs3t160237##Cs3t160518##Cs3t163518##Cs3t166137##Cs3…
OG0000821	34	Cs3t000341##Cs3t001883##Cs3t004548##Cs3t017986##Cs3t022934##Cs3t025686##Cs3t027773##Cs3t028652##Cs3t033900##Cs3t034743##Cs3t035087##Cs3t040802##Cs3t052676##Cs3t055941##Cs3t069299##Cs3t079045##Cs3t083697##Cs3t093919##Cs3t095126##Cs3t098705##Cs3t099683##Cs3t100846##Cs3t107102##Cs3t109873##Cs3t112477##Cs3t132408##Cs3t135451##Cs3t137994##Cs3t145719##Cs3t151116##Cs3t156651##Cs3t169920##Cs3t170267##Cs3…
OG0000327	33	Cs3t008688##Cs3t017239##Cs3t021060##Cs3t025284##Cs3t028607##Cs3t037963##Cs3t040257##Cs3t050656##Cs3t052948##Cs3t058231##Cs3t060755##Cs3t066013##Cs3t069735##Cs3t070808##Cs3t096093##Cs3t100288##Cs3t102622##Cs3t103445##Cs3t104295##Cs3t106041##Cs3t114472##Cs3t119460##Cs3t120373##Cs3t122588##Cs3t126217##Cs3t126707##Cs3t131035##Cs3t159384##Cs3t162780##Cs3t163157##Cs3t165885##Cs3t171894##Cs3t177378
OG0000010	30	Cs3t001292##Cs3t001671##Cs3t001837##Cs3t004498##Cs3t009162##Cs3t017068##Cs3t019298##Cs3t022049##Cs3t026747##Cs3t040299##Cs3t044620##Cs3t051667##Cs3t054061##Cs3t056341##Cs3t066371##Cs3t073590##Cs3t075921##Cs3t080307##Cs3t084066##Cs3t086810##Cs3t102670##Cs3t107821##Cs3t121845##Cs3t131874##Cs3t140130##Cs3t140417##Cs3t143992##Cs3t156382##Cs3t164664##Cs3t167818
OG0000894	30	Cs3t000426##Cs3t003839##Cs3t005340##Cs3t005654##Cs3t014684##Cs3t016731##Cs3t023419##Cs3t044429##Cs3t045625##Cs3t049241##Cs3t052110##Cs3t055428##Cs3t072760##Cs3t086707##Cs3t088705##Cs3t089224##Cs3t098825##Cs3t104104##Cs3t108475##Cs3t108901##Cs3t110224##Cs3t119584##Cs3t120574##Cs3t120976##Cs3t127658##Cs3t135083##Cs3t150878##Cs3t174755##Cs3t177154##Cs3t177304
OG0001043	30	Cs3t004930##Cs3t016237##Cs3t018969##Cs3t032367##Cs3t038149##Cs3t040000##Cs3t044744##Cs3t047353##Cs3t049399##Cs3t050706##Cs3t056585##Cs3t061619##Cs3t067494##Cs3t077077##Cs3t078207##Cs3t088713##Cs3t091531##Cs3t100773##Cs3t112169##Cs3t129429##Cs3t129676##Cs3t131735##Cs3t142413##Cs3t143845##Cs3t144845##Cs3t150144##Cs3t150249##Cs3t150390##Cs3t161790##Cs3t161918
OG0001240	30	Cs3t003830##Cs3t007424##Cs3t011484##Cs3t011617##Cs3t027472##Cs3t028017##Cs3t030058##Cs3t031557##Cs3t037053##Cs3t044847##Cs3t047445##Cs3t050407##Cs3t055548##Cs3t061301##Cs3t069719##Cs3t081836##Cs3t086793##Cs3t089184##Cs3t093326##Cs3t102787##Cs3t115129##Cs3t131817##Cs3t132703##Cs3t142601##Cs3t144587##Cs3t149063##Cs3t164030##Cs3t168105##Cs3t173515##Cs3t174137
OG0000687	26	Cs3t000320##Cs3t000750##Cs3t003655##Cs3t004656##Cs3t005221##Cs3t018827##Cs3t020444##Cs3t022617##Cs3t024205##Cs3t027009##Cs3t042385##Cs3t045375##Cs3t046846##Cs3t055657##Cs3t062236##Cs3t067967##Cs3t069114##Cs3t070295##Cs3t096951##Cs3t115175##Cs3t123365##Cs3t128514##Cs3t151218##Cs3t160614##Cs3t171423##Cs3t172818
OG0000001	25	Cs3t002963##Cs3t004880##Cs3t021150##Cs3t023684##Cs3t030707##Cs3t041223##Cs3t042913##Cs3t044600##Cs3t045944##Cs3t071234##Cs3t073766##Cs3t074721##Cs3t080433##Cs3t084185##Cs3t087018##Cs3t087798##Cs3t090463##Cs3t106017##Cs3t115134##Cs3t135846##Cs3t139360##Cs3t146323##Cs3t149970##Cs3t151976##Cs3t173021
OG0000068	25	Cs3t000541##Cs3t000578##Cs3t006714##Cs3t013704##Cs3t015871##Cs3t027934##Cs3t029523##Cs3t058057##Cs3t059988##Cs3t062510##Cs3t071933##Cs3t079661##Cs3t082797##Cs3t098377##Cs3t100426##Cs3t106339##Cs3t111036##Cs3t116255##Cs3t117268##Cs3t131144##Cs3t131215##Cs3t133239##Cs3t149197##Cs3t152429##Cs3t162140
OG0001119	25	Cs3t010022##Cs3t011509##Cs3t012551##Cs3t017288##Cs3t017303##Cs3t025011##Cs3t029123##Cs3t030892##Cs3t039227##Cs3t049956##Cs3t051246##Cs3t052691##Cs3t057950##Cs3t076665##Cs3t086147##Cs3t088023##Cs3t094826##Cs3t097381##Cs3t111110##Cs3t113653##Cs3t116676##Cs3t134173##Cs3t151722##Cs3t160658##Cs3t171868
OG0003432	24	Cs3t002096##Cs3t012204##Cs3t030151##Cs3t041470##Cs3t043849##Cs3t055854##Cs3t056180##Cs3t057195##Cs3t081133##Cs3t084001##Cs3t091336##Cs3t099030##Cs3t100250##Cs3t103924##Cs3t108377##Cs3t117516##Cs3t126813##Cs3t134083##Cs3t134896##Cs3t138974##Cs3t139229##Cs3t152807##Cs3t168420##Cs3t176621
OG0000002	23	Cs3t013737##Cs3t017270##Cs3t030617##Cs3t033902##Cs3t035432##Cs3t042834##Cs3t049766##Cs3t053668##Cs3t071187##Cs3t074864##Cs3t089165##Cs3t095681##Cs3t102210##Cs3t104533##Cs3t108259##Cs3t117062##Cs3t118547##Cs3t133599##Cs3t140628##Cs3t144296##Cs3t153636##Cs3t157052##Cs3t177409
OG0000066	23	Cs3t009553##Cs3t015985##Cs3t016941##Cs3t024334##Cs3t038490##Cs3t045417##Cs3t049960##Cs3t050043##Cs3t050177##Cs3t052399##Cs3t059827##Cs3t065377##Cs3t071624##Cs3t082906##Cs3t085014##Cs3t095537##Cs3t106133##Cs3t108754##Cs3t114985##Cs3t127506##Cs3t147482##Cs3t159170##Cs3t159916
OG0000022	22	Cs3t004959##Cs3t007161##Cs3t028148##Cs3t034426##Cs3t052293##Cs3t052970##Cs3t062942##Cs3t080011##Cs3t094146##Cs3t096440##Cs3t101441##Cs3t111188##Cs3t112023##Cs3t112968##Cs3t118100##Cs3t122061##Cs3t124160##Cs3t150370##Cs3t152742##Cs3t163398##Cs3t171454##Cs3t174847
OG0000355	22	Cs3t033132##Cs3t034134##Cs3t046738##Cs3t053507##Cs3t055045##Cs3t083977##Cs3t093278##Cs3t096646##Cs3t116664##Cs3t117946##Cs3t119513##Cs3t119917##Cs3t145453##Cs3t145607##Cs3t147637##Cs3t151349##Cs3t155829##Cs3t160381##Cs3t163621##Cs3t164189##Cs3t173121##Cs3t176581
OG0000008	21	Cs3t032675##Cs3t051737##Cs3t058583##Cs3t066607##Cs3t066614##Cs3t069788##Cs3t077986##Cs3t085199##Cs3t087523##Cs3t096988##Cs3t106881##Cs3t109589##Cs3t116962##Cs3t124743##Cs3t138749##Cs3t145096##Cs3t146882##Cs3t147660##Cs3t154035##Cs3t172741##Cs3t175846
OG0000019	20	Cs3t000010##Cs3t006419##Cs3t006673##Cs3t009568##Cs3t014267##Cs3t016998##Cs3t042221##Cs3t046505##Cs3t064530##Cs3t066670##Cs3t082329##Cs3t091331##Cs3t110655##Cs3t118224##Cs3t119814##Cs3t134285##Cs3t138559##Cs3t141466##Cs3t165151##Cs3t177674
OG0003206	20	Cs3t001896##Cs3t005025##Cs3t006985##Cs3t009205##Cs3t072951##Cs3t075372##Cs3t086526##Cs3t087297##Cs3t087552##Cs3t096199##Cs3t104155##Cs3t108484##Cs3t108926##Cs3t122178##Cs3t135909##Cs3t156825##Cs3t164347##Cs3t174468##Cs3t177158##Cs3t177929
OG0000551	19	Cs3t009407##Cs3t034524##Cs3t044468##Cs3t048837##Cs3t052295##Cs3t054025##Cs3t059525##Cs3t060726##Cs3t067563##Cs3t071196##Cs3t074984##Cs3t075282##Cs3t079926##Cs3t097999##Cs3t125991##Cs3t140961##Cs3t141351##Cs3t166052##Cs3t169922
OG0005479	19	Cs3t001397##Cs3t004245##Cs3t014619##Cs3t021364##Cs3t026594##Cs3t028554##Cs3t035951##Cs3t061812##Cs3t075163##Cs3t076263##Cs3t076521##Cs3t088717##Cs3t112078##Cs3t117146##Cs3t130970##Cs3t145286##Cs3t158318##Cs3t166711##Cs3t174306
OG0000014	18	Cs3t002015##Cs3t008768##Cs3t013076##Cs3t030507##Cs3t032952##Cs3t033064##Cs3t037389##Cs3t054073##Cs3t102134##Cs3t104272##Cs3t105696##Cs3t108843##Cs3t111945##Cs3t120700##Cs3t130571##Cs3t145023##Cs3t151835##Cs3t165987
OG0000186	18	Cs3t011256##Cs3t023881##Cs3t031587##Cs3t035646##Cs3t037666##Cs3t039194##Cs3t042841##Cs3t058258##Cs3t063533##Cs3t063739##Cs3t065290##Cs3t072957##Cs3t085418##Cs3t093677##Cs3t095056##Cs3t109231##Cs3t170551##Cs3t178173
OG0000366	18	Cs3t000799##Cs3t018442##Cs3t028769##Cs3t031799##Cs3t043293##Cs3t057952##Cs3t071969##Cs3t077522##Cs3t084737##Cs3t084759##Cs3t090917##Cs3t100855##Cs3t116278##Cs3t130968##Cs3t132186##Cs3t137269##Cs3t159353##Cs3t164247
OG0004892	18	Cs3t011731##Cs3t013002##Cs3t022358##Cs3t026929##Cs3t030090##Cs3t044116##Cs3t055600##Cs3t058525##Cs3t062680##Cs3t063360##Cs3t084209##Cs3t088716##Cs3t107727##Cs3t109824##Cs3t128041##Cs3t130282##Cs3t145395##Cs3t177043
OG0000115	17	Cs3t025941##Cs3t058226##Cs3t062628##Cs3t085747##Cs3t086866##Cs3t093874##Cs3t102109##Cs3t118337##Cs3t125343##Cs3t125737##Cs3t128167##Cs3t128620##Cs3t136156##Cs3t142222##Cs3t149150##Cs3t160013##Cs3t162941
OG0000133	17	Cs3t009041##Cs3t010615##Cs3t011762##Cs3t046214##Cs3t049228##Cs3t056483##Cs3t058680##Cs3t090568##Cs3t111645##Cs3t114640##Cs3t116719##Cs3t122381##Cs3t132837##Cs3t149260##Cs3t150651##Cs3t158859##Cs3t164499
OG0000206	17	Cs3t014047##Cs3t016216##Cs3t023547##Cs3t025777##Cs3t034401##Cs3t044318##Cs3t052760##Cs3t064962##Cs3t084076##Cs3t085559##Cs3t089023##Cs3t098960##Cs3t108870##Cs3t113808##Cs3t132800##Cs3t154875##Cs3t159784
OG0001878	17	Cs3t004613##Cs3t015773##Cs3t026666##Cs3t031272##Cs3t031896##Cs3t043642##Cs3t044245##Cs3t050152##Cs3t065964##Cs3t079193##Cs3t100809##Cs3t126738##Cs3t135716##Cs3t147140##Cs3t148292##Cs3t156253##Cs3t165240
OG0005096	17	Cs3t000522##Cs3t021466##Cs3t026950##Cs3t032593##Cs3t041948##Cs3t047230##Cs3t059823##Cs3t076907##Cs3t085879##Cs3t111563##Cs3t112981##Cs3t120902##Cs3t129487##Cs3t134494##Cs3t138706##Cs3t156115##Cs3t170235
OG0000000	16	Cs3t002752##Cs3t007796##Cs3t034038##Cs3t034389##Cs3t036683##Cs3t040889##Cs3t047583##Cs3t060703##Cs3t063368##Cs3t068584##Cs3t077045##Cs3t089792##Cs3t093322##Cs3t100269##Cs3t157705##Cs3t172242
OG0000049	16	Cs3t011739##Cs3t021827##Cs3t046131##Cs3t054360##Cs3t057829##Cs3t060433##Cs3t066941##Cs3t071831##Cs3t089938##Cs3t096297##Cs3t096371##Cs3t125446##Cs3t145296##Cs3t150532##Cs3t161985##Cs3t173364
OG0000061	16	Cs3t001612##Cs3t015708##Cs3t019126##Cs3t022268##Cs3t026125##Cs3t048519##Cs3t053848##Cs3t084445##Cs3t092946##Cs3t102068##Cs3t113420##Cs3t138799##Cs3t140707##Cs3t141054##Cs3t153000##Cs3t167750
OG0000332	16	Cs3t012068##Cs3t016638##Cs3t024510##Cs3t024932##Cs3t028365##Cs3t055782##Cs3t059824##Cs3t074273##Cs3t090567##Cs3t118943##Cs3t129459##Cs3t140535##Cs3t144906##Cs3t146633##Cs3t146922##Cs3t154780
OG0000017	15	Cs3t009558##Cs3t011827##Cs3t024808##Cs3t027538##Cs3t028542##Cs3t037287##Cs3t054910##Cs3t095707##Cs3t129083##Cs3t134869##Cs3t144260##Cs3t150617##Cs3t160976##Cs3t170952##Cs3t172971
OG0000523	15	Cs3t003476##Cs3t051868##Cs3t077699##Cs3t077796##Cs3t079144##Cs3t083395##Cs3t086951##Cs3t096002##Cs3t106360##Cs3t115509##Cs3t122246##Cs3t126023##Cs3t158190##Cs3t169686##Cs3t174019
OG0000532	15	Cs3t001269##Cs3t001502##Cs3t041893##Cs3t049306##Cs3t057571##Cs3t064177##Cs3t064283##Cs3t119284##Cs3t122267##Cs3t135243##Cs3t136134##Cs3t143535##Cs3t148100##Cs3t153754##Cs3t173962
OG0002153	15	Cs3t013189##Cs3t017905##Cs3t042995##Cs3t046737##Cs3t051943##Cs3t052945##Cs3t053166##Cs3t055518##Cs3t062792##Cs3t073412##Cs3t086280##Cs3t117446##Cs3t142014##Cs3t148502##Cs3t161394
OG0005990	15	Cs3t007474##Cs3t020121##Cs3t021087##Cs3t026734##Cs3t033585##Cs3t042176##Cs3t047321##Cs3t055352##Cs3t071785##Cs3t074124##Cs3t119162##Cs3t124847##Cs3t145405##Cs3t157045##Cs3t166574
OG0000064	14	Cs3t001369##Cs3t010850##Cs3t014316##Cs3t029254##Cs3t056354##Cs3t079456##Cs3t087289##Cs3t087646##Cs3t087934##Cs3t096257##Cs3t143573##Cs3t149922##Cs3t165110##Cs3t173168
OG0000533	14	Cs3t046044##Cs3t053953##Cs3t061857##Cs3t078220##Cs3t082871##Cs3t086210##Cs3t090391##Cs3t111446##Cs3t116968##Cs3t123405##Cs3t126145##Cs3t139782##Cs3t149461##Cs3t178402
OG0003399	14	Cs3t004834##Cs3t020149##Cs3t033001##Cs3t039415##Cs3t042063##Cs3t051590##Cs3t056342##Cs3t059742##Cs3t099739##Cs3t104303##Cs3t155917##Cs3t162064##Cs3t171306##Cs3t177662
OG0000027	13	Cs3t015017##Cs3t018011##Cs3t019272##Cs3t023712##Cs3t048702##Cs3t071038##Cs3t084108##Cs3t088769##Cs3t097109##Cs3t098027##Cs3t106397##Cs3t137770##Cs3t164965
OG0000037	13	Cs3t010311##Cs3t025485##Cs3t026957##Cs3t035728##Cs3t036515##Cs3t056249##Cs3t084597##Cs3t095425##Cs3t123039##Cs3t135899##Cs3t148911##Cs3t150944##Cs3t164975
OG0000185	13	Cs3t001510##Cs3t031478##Cs3t036105##Cs3t055848##Cs3t074972##Cs3t077743##Cs3t085523##Cs3t105758##Cs3t109698##Cs3t127396##Cs3t167357##Cs3t176104##Cs3t176120
OG0000380	13	Cs3t014541##Cs3t026661##Cs3t054520##Cs3t067001##Cs3t080445##Cs3t081829##Cs3t082467##Cs3t084489##Cs3t092061##Cs3t100112##Cs3t114741##Cs3t145339##Cs3t175418
OG0000941	13	Cs3t005299##Cs3t011685##Cs3t016074##Cs3t043241##Cs3t047448##Cs3t049002##Cs3t051490##Cs3t054481##Cs3t070736##Cs3t074888##Cs3t075984##Cs3t078377##Cs3t174956
OG0000983	13	Cs3t006621##Cs3t015933##Cs3t029619##Cs3t037024##Cs3t071214##Cs3t076757##Cs3t085461##Cs3t103635##Cs3t120774##Cs3t157178##Cs3t162532##Cs3t172139##Cs3t178079
OG0000997	13	Cs3t000386##Cs3t004208##Cs3t015855##Cs3t028540##Cs3t047105##Cs3t069792##Cs3t071381##Cs3t071537##Cs3t088074##Cs3t092399##Cs3t110220##Cs3t130961##Cs3t172913
OG0001269	13	Cs3t008010##Cs3t011938##Cs3t019591##Cs3t040354##Cs3t041205##Cs3t043645##Cs3t044026##Cs3t047597##Cs3t069160##Cs3t099605##Cs3t101404##Cs3t105462##Cs3t107318
OG0001669	13	Cs3t008571##Cs3t010917##Cs3t013932##Cs3t039911##Cs3t048660##Cs3t052854##Cs3t068182##Cs3t083365##Cs3t105425##Cs3t106257##Cs3t114718##Cs3t114992##Cs3t162801
OG0000043	12	Cs3t000728##Cs3t013415##Cs3t079203##Cs3t088355##Cs3t089603##Cs3t102890##Cs3t111572##Cs3t118804##Cs3t124328##Cs3t167629##Cs3t177648##Cs3t177905
OG0000046	12	Cs3t014068##Cs3t032303##Cs3t034214##Cs3t053898##Cs3t056032##Cs3t068616##Cs3t074320##Cs3t077662##Cs3t128420##Cs3t135144##Cs3t139705##Cs3t170369
OG0000647	12	Cs3t001766##Cs3t010728##Cs3t029921##Cs3t041835##Cs3t113275##Cs3t128996##Cs3t143559##Cs3t148183##Cs3t160467##Cs3t168435##Cs3t173290##Cs3t174461
OG0000711	12	Cs3t024172##Cs3t033864##Cs3t035629##Cs3t047585##Cs3t053949##Cs3t057047##Cs3t095710##Cs3t107447##Cs3t119976##Cs3t147355##Cs3t150948##Cs3t151111
OG0006587	12	Cs3t045794##Cs3t058683##Cs3t064093##Cs3t068380##Cs3t075512##Cs3t082227##Cs3t083239##Cs3t103873##Cs3t106216##Cs3t113189##Cs3t116129##Cs3t158708
OG0000013	11	Cs3t010974##Cs3t014246##Cs3t042844##Cs3t054000##Cs3t087196##Cs3t087437##Cs3t111631##Cs3t136450##Cs3t147116##Cs3t149477##Cs3t155045
OG0000038	11	Cs3t016841##Cs3t032191##Cs3t034382##Cs3t043485##Cs3t049503##Cs3t061263##Cs3t074424##Cs3t104998##Cs3t146858##Cs3t174047##Cs3t174164
OG0000039	11	Cs3t005208##Cs3t032863##Cs3t044630##Cs3t052446##Cs3t063261##Cs3t085011##Cs3t090497##Cs3t098308##Cs3t111722##Cs3t161703##Cs3t167617
OG0000220	11	Cs3t019647##Cs3t026334##Cs3t026671##Cs3t029727##Cs3t052698##Cs3t052958##Cs3t078326##Cs3t110005##Cs3t159760##Cs3t161947##Cs3t177559
OG0000234	11	Cs3t002693##Cs3t057140##Cs3t085601##Cs3t093728##Cs3t112346##Cs3t115752##Cs3t118218##Cs3t124350##Cs3t130565##Cs3t131568##Cs3t138110
OG0000309	11	Cs3t021009##Cs3t029365##Cs3t034132##Cs3t060378##Cs3t061565##Cs3t068524##Cs3t068560##Cs3t081148##Cs3t098764##Cs3t115891##Cs3t132826
OG0000369	11	Cs3t020019##Cs3t033477##Cs3t073836##Cs3t081580##Cs3t082608##Cs3t088301##Cs3t091182##Cs3t107677##Cs3t130440##Cs3t150064##Cs3t178319
OG0000472	11	Cs3t009492##Cs3t034615##Cs3t040445##Cs3t044736##Cs3t073440##Cs3t095613##Cs3t100646##Cs3t104490##Cs3t114585##Cs3t151389##Cs3t161852
OG0000559	11	Cs3t017246##Cs3t018501##Cs3t039396##Cs3t044125##Cs3t045678##Cs3t051118##Cs3t073269##Cs3t073511##Cs3t088781##Cs3t136057##Cs3t165978
OG0000855	11	Cs3t016847##Cs3t031658##Cs3t035674##Cs3t045198##Cs3t052145##Cs3t088195##Cs3t089332##Cs3t113510##Cs3t117165##Cs3t119615##Cs3t126784
OG0000912	11	Cs3t005163##Cs3t005934##Cs3t018633##Cs3t025182##Cs3t026451##Cs3t053020##Cs3t059739##Cs3t065071##Cs3t074788##Cs3t098800##Cs3t151423
OG0001045	11	Cs3t027716##Cs3t033653##Cs3t034784##Cs3t078212##Cs3t120908##Cs3t124987##Cs3t126466##Cs3t129007##Cs3t153495##Cs3t170620##Cs3t171314
OG0001104	11	Cs3t012391##Cs3t037293##Cs3t038758##Cs3t038927##Cs3t056185##Cs3t088567##Cs3t108798##Cs3t121312##Cs3t140484##Cs3t154837##Cs3t175269
OG0003063	11	Cs3t010502##Cs3t032185##Cs3t048039##Cs3t080313##Cs3t091211##Cs3t099386##Cs3t106347##Cs3t117614##Cs3t134283##Cs3t137606##Cs3t148754
OG0005967	11	Cs3t021173##Cs3t050767##Cs3t054131##Cs3t060001##Cs3t068820##Cs3t088734##Cs3t097063##Cs3t134521##Cs3t138134##Cs3t143434##Cs3t177257
OG0000036	10	Cs3t000351##Cs3t004509##Cs3t050106##Cs3t054239##Cs3t072519##Cs3t078344##Cs3t090587##Cs3t127350##Cs3t130720##Cs3t156205
OG0000060	10	Cs3t015231##Cs3t025426##Cs3t038073##Cs3t040316##Cs3t063322##Cs3t084564##Cs3t085660##Cs3t106385##Cs3t134158##Cs3t169290
OG0000091	10	Cs3t028094##Cs3t033892##Cs3t062407##Cs3t095780##Cs3t098041##Cs3t106587##Cs3t123475##Cs3t131159##Cs3t131563##Cs3t148653
OG0000109	10	Cs3t007684##Cs3t013861##Cs3t059574##Cs3t067040##Cs3t087462##Cs3t127725##Cs3t141882##Cs3t146555##Cs3t154175##Cs3t178374
OG0000130	10	Cs3t004159##Cs3t004336##Cs3t014523##Cs3t065188##Cs3t065374##Cs3t087447##Cs3t102578##Cs3t121089##Cs3t131908##Cs3t138097
OG0000142	10	Cs3t004623##Cs3t005913##Cs3t006015##Cs3t022676##Cs3t082947##Cs3t086491##Cs3t088840##Cs3t105512##Cs3t154345##Cs3t176644
OG0000167	10	Cs3t011574##Cs3t036320##Cs3t055701##Cs3t062927##Cs3t066214##Cs3t072756##Cs3t114486##Cs3t127292##Cs3t137040##Cs3t164276
OG0000215	10	Cs3t006153##Cs3t015267##Cs3t031361##Cs3t032552##Cs3t092718##Cs3t114932##Cs3t116735##Cs3t130980##Cs3t135277##Cs3t136840
OG0000312	10	Cs3t008741##Cs3t048614##Cs3t064333##Cs3t067882##Cs3t089020##Cs3t101427##Cs3t106975##Cs3t160158##Cs3t167647##Cs3t172788
OG0000345	10	Cs3t028766##Cs3t036035##Cs3t047071##Cs3t078163##Cs3t081381##Cs3t081444##Cs3t082301##Cs3t104618##Cs3t110826##Cs3t153409
OG0000493	10	Cs3t006609##Cs3t009168##Cs3t010805##Cs3t030085##Cs3t042820##Cs3t050169##Cs3t135714##Cs3t143825##Cs3t147696##Cs3t149572
OG0000494	10	Cs3t017457##Cs3t071768##Cs3t082586##Cs3t095567##Cs3t109419##Cs3t115031##Cs3t138367##Cs3t141827##Cs3t165694##Cs3t175169
OG0000631	10	Cs3t002583##Cs3t027097##Cs3t030698##Cs3t044923##Cs3t055093##Cs3t071639##Cs3t073442##Cs3t076999##Cs3t137160##Cs3t157146
OG0000699	10	Cs3t037614##Cs3t045227##Cs3t071840##Cs3t093197##Cs3t095528##Cs3t096986##Cs3t115291##Cs3t169846##Cs3t172787##Cs3t173210
OG0000746	10	Cs3t010786##Cs3t026281##Cs3t041599##Cs3t052496##Cs3t058296##Cs3t073663##Cs3t086482##Cs3t120545##Cs3t144425##Cs3t152498
OG0001214	10	Cs3t000709##Cs3t030487##Cs3t050201##Cs3t091976##Cs3t115505##Cs3t121182##Cs3t121408##Cs3t138756##Cs3t169802##Cs3t173635
OG0001354	10	Cs3t007260##Cs3t024240##Cs3t040983##Cs3t045433##Cs3t077622##Cs3t094053##Cs3t099497##Cs3t121938##Cs3t156210##Cs3t167335
OG0001390	10	Cs3t041287##Cs3t049452##Cs3t054227##Cs3t069818##Cs3t087970##Cs3t088148##Cs3t097291##Cs3t099921##Cs3t117177##Cs3t122441
OG0001462	10	Cs3t021489##Cs3t037985##Cs3t038653##Cs3t039539##Cs3t055581##Cs3t059389##Cs3t070359##Cs3t088838##Cs3t109649##Cs3t150125
OG0001774	10	Cs3t002799##Cs3t019422##Cs3t029078##Cs3t082195##Cs3t089829##Cs3t099999##Cs3t114212##Cs3t126457##Cs3t165157##Cs3t171936
OG0002259	10	Cs3t017810##Cs3t021900##Cs3t029788##Cs3t031426##Cs3t033541##Cs3t066600##Cs3t092025##Cs3t134548##Cs3t160176##Cs3t166003
OG0002663	10	Cs3t023270##Cs3t027312##Cs3t027561##Cs3t054425##Cs3t059123##Cs3t068017##Cs3t078000##Cs3t091517##Cs3t131885##Cs3t150299
OG0008528	10	Cs3t000142##Cs3t000620##Cs3t016117##Cs3t023216##Cs3t030317##Cs3t053546##Cs3t073036##Cs3t083626##Cs3t088496##Cs3t103278
OG0000006	9	Cs3t002573##Cs3t038131##Cs3t038470##Cs3t042642##Cs3t055803##Cs3t080903##Cs3t115906##Cs3t133690##Cs3t136092
OG0000028	9	Cs3t017025##Cs3t020811##Cs3t041904##Cs3t062797##Cs3t074609##Cs3t079315##Cs3t093456##Cs3t117794##Cs3t176029
OG0000030	9	Cs3t007731##Cs3t013774##Cs3t049272##Cs3t054323##Cs3t054614##Cs3t109735##Cs3t135514##Cs3t169161##Cs3t173982
OG0000042	9	Cs3t007246##Cs3t030316##Cs3t031639##Cs3t040265##Cs3t061877##Cs3t096641##Cs3t124308##Cs3t153395##Cs3t169386
OG0000079	9	Cs3t004710##Cs3t006764##Cs3t048305##Cs3t077948##Cs3t094669##Cs3t106725##Cs3t131892##Cs3t134067##Cs3t171496
OG0000081	9	Cs3t001231##Cs3t020161##Cs3t057424##Cs3t071626##Cs3t090157##Cs3t094167##Cs3t100487##Cs3t102846##Cs3t171539
OG0000164	9	Cs3t009759##Cs3t053814##Cs3t067300##Cs3t086025##Cs3t130091##Cs3t133604##Cs3t150171##Cs3t154945##Cs3t168735
OG0000169	9	Cs3t055255##Cs3t073424##Cs3t082606##Cs3t105531##Cs3t119032##Cs3t132028##Cs3t138106##Cs3t139476##Cs3t141248
OG0000184	9	Cs3t001334##Cs3t057076##Cs3t063047##Cs3t095693##Cs3t103168##Cs3t152392##Cs3t154413##Cs3t164976##Cs3t176380
OG0000196	9	Cs3t027250##Cs3t029378##Cs3t044067##Cs3t076630##Cs3t093166##Cs3t095524##Cs3t107403##Cs3t111558##Cs3t113628
OG0000218	9	Cs3t021345##Cs3t039507##Cs3t055780##Cs3t064337##Cs3t093922##Cs3t133027##Cs3t137155##Cs3t158249##Cs3t166734
OG0000247	9	Cs3t002949##Cs3t008211##Cs3t010578##Cs3t038729##Cs3t068401##Cs3t071555##Cs3t087711##Cs3t108797##Cs3t128147
OG0000273	9	Cs3t019486##Cs3t027251##Cs3t040008##Cs3t060108##Cs3t075520##Cs3t082567##Cs3t149252##Cs3t167530##Cs3t170405
OG0000372	9	Cs3t006409##Cs3t045171##Cs3t048149##Cs3t071756##Cs3t077660##Cs3t103259##Cs3t145630##Cs3t166572##Cs3t171010
OG0000419	9	Cs3t002522##Cs3t013173##Cs3t017077##Cs3t025141##Cs3t041331##Cs3t056206##Cs3t071425##Cs3t118158##Cs3t169101
OG0000514	9	Cs3t020966##Cs3t076794##Cs3t081384##Cs3t082739##Cs3t103127##Cs3t103469##Cs3t107341##Cs3t121493##Cs3t154118
OG0000575	9	Cs3t011893##Cs3t040204##Cs3t048955##Cs3t082223##Cs3t089833##Cs3t091529##Cs3t095461##Cs3t116540##Cs3t140002
OG0000591	9	Cs3t001912##Cs3t008914##Cs3t018751##Cs3t030007##Cs3t043776##Cs3t108182##Cs3t132760##Cs3t144476##Cs3t149029
OG0000688	9	Cs3t000344##Cs3t017540##Cs3t042616##Cs3t069097##Cs3t080115##Cs3t088216##Cs3t100008##Cs3t141034##Cs3t144095
OG0000709	9	Cs3t005318##Cs3t006560##Cs3t019524##Cs3t026694##Cs3t042744##Cs3t046317##Cs3t053683##Cs3t092672##Cs3t143592
OG0000776	9	Cs3t027791##Cs3t034133##Cs3t036731##Cs3t045260##Cs3t071758##Cs3t081750##Cs3t110109##Cs3t110169##Cs3t155667
OG0000831	9	Cs3t023981##Cs3t039828##Cs3t056699##Cs3t073434##Cs3t087782##Cs3t102500##Cs3t112663##Cs3t135756##Cs3t141012
OG0000884	9	Cs3t003103##Cs3t007537##Cs3t024703##Cs3t093264##Cs3t110878##Cs3t144495##Cs3t146414##Cs3t170745##Cs3t174937
OG0000907	9	Cs3t006789##Cs3t030220##Cs3t030938##Cs3t040654##Cs3t059972##Cs3t074476##Cs3t096485##Cs3t101582##Cs3t147570
OG0001016	9	Cs3t015023##Cs3t034378##Cs3t044347##Cs3t067970##Cs3t093295##Cs3t109027##Cs3t126794##Cs3t155693##Cs3t161309
OG0001626	9	Cs3t025867##Cs3t037535##Cs3t040006##Cs3t088577##Cs3t092163##Cs3t118487##Cs3t165864##Cs3t166134##Cs3t172748
OG0002194	9	Cs3t003490##Cs3t010542##Cs3t021214##Cs3t023181##Cs3t043850##Cs3t054337##Cs3t087896##Cs3t135698##Cs3t160776
OG0002617	9	Cs3t016513##Cs3t030410##Cs3t039892##Cs3t042562##Cs3t094343##Cs3t155023##Cs3t155052##Cs3t164662##Cs3t174283
OG0002890	9	Cs3t005031##Cs3t005835##Cs3t008808##Cs3t009877##Cs3t052251##Cs3t058473##Cs3t069095##Cs3t071754##Cs3t116944
OG0006586	9	Cs3t007457##Cs3t010930##Cs3t054973##Cs3t059156##Cs3t065639##Cs3t083733##Cs3t109150##Cs3t111809##Cs3t117740
OG0008040	9	Cs3t003926##Cs3t018732##Cs3t033392##Cs3t038694##Cs3t047764##Cs3t058597##Cs3t065146##Cs3t091151##Cs3t152571
OG0000004	8	Cs3t000691##Cs3t023119##Cs3t036971##Cs3t038617##Cs3t106311##Cs3t109985##Cs3t122678##Cs3t157793
OG0000050	8	Cs3t004829##Cs3t005534##Cs3t045450##Cs3t078660##Cs3t103563##Cs3t127038##Cs3t138411##Cs3t152886
OG0000067	8	Cs3t029065##Cs3t077537##Cs3t111199##Cs3t121812##Cs3t126278##Cs3t149973##Cs3t157938##Cs3t168079
OG0000077	8	Cs3t007932##Cs3t011844##Cs3t026964##Cs3t031737##Cs3t035600##Cs3t041581##Cs3t067438##Cs3t101469
OG0000085	8	Cs3t000594##Cs3t014796##Cs3t054371##Cs3t079663##Cs3t086312##Cs3t097443##Cs3t111274##Cs3t145578
OG0000102	8	Cs3t029805##Cs3t033346##Cs3t057135##Cs3t063326##Cs3t094935##Cs3t101954##Cs3t112671##Cs3t143232
OG0000114	8	Cs3t003966##Cs3t040799##Cs3t085341##Cs3t130570##Cs3t133890##Cs3t157057##Cs3t170798##Cs3t173655
OG0000135	8	Cs3t012615##Cs3t013838##Cs3t031699##Cs3t067109##Cs3t082861##Cs3t094793##Cs3t162470##Cs3t166251
OG0000143	8	Cs3t047331##Cs3t067725##Cs3t093173##Cs3t102178##Cs3t102704##Cs3t111729##Cs3t117465##Cs3t142509
OG0000151	8	Cs3t000867##Cs3t011796##Cs3t013863##Cs3t047342##Cs3t057285##Cs3t077010##Cs3t132051##Cs3t156191
OG0000170	8	Cs3t003173##Cs3t008548##Cs3t054851##Cs3t073021##Cs3t081702##Cs3t096939##Cs3t105888##Cs3t140789
OG0000174	8	Cs3t003815##Cs3t047399##Cs3t055016##Cs3t067426##Cs3t072336##Cs3t083191##Cs3t090046##Cs3t164107
OG0000179	8	Cs3t023960##Cs3t050073##Cs3t065726##Cs3t134562##Cs3t136747##Cs3t139244##Cs3t148253##Cs3t154138
OG0000193	8	Cs3t007488##Cs3t008081##Cs3t010072##Cs3t042199##Cs3t056314##Cs3t080553##Cs3t124137##Cs3t164781
OG0000204	8	Cs3t012715##Cs3t031304##Cs3t079715##Cs3t083588##Cs3t086805##Cs3t135469##Cs3t173967##Cs3t176806
OG0000253	8	Cs3t051278##Cs3t069344##Cs3t075399##Cs3t106883##Cs3t111542##Cs3t112797##Cs3t138962##Cs3t174416
OG0000257	8	Cs3t025563##Cs3t048533##Cs3t062936##Cs3t108884##Cs3t112210##Cs3t128149##Cs3t155783##Cs3t157536
OG0000284	8	Cs3t009350##Cs3t040080##Cs3t044409##Cs3t076988##Cs3t098158##Cs3t110123##Cs3t144027##Cs3t167240
OG0000289	8	Cs3t005808##Cs3t009436##Cs3t014105##Cs3t110183##Cs3t111004##Cs3t112637##Cs3t141220##Cs3t145095
OG0000337	8	Cs3t011635##Cs3t031118##Cs3t076605##Cs3t081313##Cs3t140554##Cs3t155808##Cs3t158967##Cs3t160009
OG0000347	8	Cs3t018079##Cs3t026654##Cs3t060305##Cs3t068140##Cs3t078823##Cs3t093072##Cs3t104171##Cs3t124493
OG0000359	8	Cs3t015916##Cs3t029829##Cs3t091261##Cs3t114830##Cs3t128987##Cs3t130912##Cs3t144257##Cs3t171294
OG0000370	8	Cs3t038685##Cs3t049426##Cs3t053265##Cs3t090907##Cs3t107031##Cs3t136877##Cs3t170881##Cs3t174902
OG0000457	8	Cs3t009378##Cs3t020169##Cs3t029493##Cs3t050664##Cs3t069445##Cs3t094432##Cs3t149223##Cs3t154343
OG0000467	8	Cs3t023210##Cs3t031574##Cs3t034350##Cs3t055615##Cs3t109236##Cs3t120383##Cs3t121293##Cs3t158740
OG0000500	8	Cs3t025058##Cs3t027544##Cs3t091717##Cs3t096674##Cs3t111471##Cs3t114327##Cs3t152482##Cs3t170174
OG0000589	8	Cs3t018774##Cs3t045788##Cs3t050919##Cs3t089839##Cs3t095679##Cs3t118611##Cs3t154069##Cs3t164654
OG0000779	8	Cs3t007837##Cs3t028323##Cs3t029346##Cs3t078170##Cs3t080233##Cs3t088935##Cs3t122009##Cs3t127196
OG0000813	8	Cs3t017841##Cs3t042943##Cs3t045817##Cs3t064770##Cs3t106793##Cs3t107957##Cs3t109923##Cs3t137679
OG0000869	8	Cs3t032591##Cs3t038494##Cs3t042818##Cs3t089625##Cs3t120032##Cs3t132759##Cs3t154133##Cs3t161932
OG0000879	8	Cs3t001045##Cs3t009094##Cs3t010835##Cs3t014184##Cs3t018159##Cs3t062410##Cs3t066726##Cs3t176724
OG0000915	8	Cs3t006089##Cs3t011393##Cs3t014747##Cs3t021589##Cs3t048620##Cs3t053786##Cs3t114462##Cs3t118237
OG0001004	8	Cs3t023892##Cs3t030373##Cs3t041110##Cs3t083782##Cs3t088857##Cs3t097882##Cs3t102166##Cs3t144385
OG0001018	8	Cs3t002413##Cs3t021596##Cs3t033204##Cs3t043614##Cs3t043912##Cs3t083161##Cs3t149107##Cs3t154629
OG0001022	8	Cs3t022900##Cs3t023537##Cs3t035653##Cs3t040119##Cs3t067978##Cs3t073177##Cs3t089673##Cs3t149256
OG0001046	8	Cs3t038475##Cs3t051169##Cs3t060776##Cs3t074348##Cs3t076330##Cs3t093156##Cs3t099561##Cs3t123859
OG0001080	8	Cs3t002201##Cs3t020930##Cs3t051174##Cs3t102798##Cs3t112700##Cs3t134792##Cs3t136040##Cs3t145215
OG0001094	8	Cs3t070515##Cs3t070684##Cs3t084865##Cs3t116845##Cs3t123283##Cs3t126012##Cs3t165409##Cs3t175304
OG0001300	8	Cs3t023200##Cs3t023891##Cs3t058257##Cs3t073159##Cs3t100730##Cs3t123997##Cs3t146257##Cs3t154106
OG0001322	8	Cs3t020059##Cs3t044586##Cs3t054177##Cs3t056980##Cs3t076281##Cs3t124087##Cs3t152098##Cs3t168057
OG0001428	8	Cs3t005058##Cs3t007297##Cs3t024595##Cs3t101043##Cs3t121537##Cs3t168188##Cs3t173244##Cs3t176181
OG0001450	8	Cs3t047554##Cs3t048017##Cs3t061892##Cs3t062420##Cs3t082922##Cs3t144396##Cs3t155805##Cs3t173854
OG0001888	8	Cs3t021073##Cs3t027067##Cs3t079636##Cs3t098837##Cs3t101432##Cs3t106459##Cs3t127900##Cs3t165067
OG0001980	8	Cs3t008009##Cs3t047485##Cs3t051500##Cs3t054774##Cs3t088590##Cs3t094630##Cs3t097671##Cs3t160650
OG0002056	8	Cs3t042518##Cs3t052484##Cs3t059805##Cs3t060404##Cs3t073396##Cs3t087331##Cs3t121371##Cs3t141037
OG0002177	8	Cs3t071086##Cs3t078216##Cs3t081343##Cs3t129746##Cs3t129785##Cs3t135222##Cs3t152868##Cs3t164749
OG0002274	8	Cs3t025265##Cs3t029298##Cs3t065261##Cs3t087550##Cs3t090243##Cs3t102650##Cs3t118306##Cs3t170848
OG0003004	8	Cs3t001504##Cs3t032998##Cs3t042427##Cs3t057662##Cs3t066049##Cs3t109734##Cs3t134838##Cs3t144729
OG0003023	8	Cs3t012110##Cs3t022315##Cs3t043168##Cs3t045915##Cs3t095063##Cs3t105326##Cs3t125207##Cs3t127660
OG0003209	8	Cs3t009142##Cs3t016953##Cs3t066180##Cs3t089718##Cs3t098340##Cs3t133430##Cs3t145628##Cs3t174163
OG0003647	8	Cs3t004943##Cs3t021781##Cs3t023930##Cs3t064405##Cs3t101740##Cs3t113250##Cs3t130889##Cs3t131793
OG0003689	8	Cs3t013528##Cs3t019262##Cs3t070143##Cs3t071574##Cs3t113902##Cs3t120490##Cs3t127195##Cs3t155554
OG0004082	8	Cs3t003836##Cs3t005035##Cs3t032799##Cs3t034630##Cs3t046803##Cs3t078317##Cs3t082757##Cs3t135394
OG0004863	8	Cs3t015829##Cs3t027840##Cs3t071728##Cs3t093085##Cs3t117050##Cs3t120549##Cs3t130222##Cs3t174835
OG0010695	8	Cs3t013083##Cs3t095865##Cs3t096385##Cs3t104124##Cs3t131418##Cs3t135705##Cs3t155914##Cs3t161896
OG0010717	8	Cs3t029936##Cs3t046359##Cs3t051290##Cs3t087929##Cs3t089416##Cs3t090133##Cs3t138301##Cs3t145233
OG0011761	8	Cs3t030693##Cs3t032541##Cs3t054279##Cs3t087624##Cs3t088680##Cs3t129119##Cs3t148768##Cs3t177006
OG0012456	8	Cs3t002440##Cs3t028474##Cs3t034915##Cs3t076520##Cs3t091040##Cs3t101798##Cs3t105284##Cs3t135957
OG0000003	7	Cs3t038190##Cs3t044221##Cs3t051990##Cs3t059259##Cs3t095617##Cs3t123772##Cs3t130739
OG0000058	7	Cs3t029294##Cs3t034755##Cs3t065126##Cs3t071612##Cs3t102700##Cs3t152632##Cs3t164458
OG0000075	7	Cs3t060451##Cs3t074687##Cs3t090365##Cs3t091330##Cs3t101093##Cs3t140239##Cs3t145513
OG0000083	7	Cs3t009597##Cs3t042471##Cs3t060970##Cs3t069724##Cs3t103564##Cs3t144345##Cs3t149734
OG0000117	7	Cs3t004361##Cs3t021985##Cs3t027016##Cs3t067801##Cs3t085471##Cs3t086110##Cs3t158919
OG0000120	7	Cs3t046392##Cs3t136686##Cs3t143512##Cs3t148545##Cs3t168385##Cs3t171221##Cs3t177545
OG0000123	7	Cs3t030486##Cs3t055802##Cs3t068809##Cs3t098142##Cs3t130848##Cs3t153746##Cs3t174073
OG0000125	7	Cs3t059345##Cs3t063584##Cs3t066672##Cs3t117829##Cs3t122110##Cs3t130258##Cs3t130356
OG0000128	7	Cs3t006119##Cs3t010702##Cs3t016057##Cs3t066449##Cs3t069437##Cs3t144969##Cs3t165109
OG0000129	7	Cs3t051994##Cs3t099033##Cs3t132757##Cs3t141323##Cs3t141760##Cs3t155291##Cs3t175595
OG0000131	7	Cs3t007179##Cs3t031870##Cs3t071239##Cs3t078359##Cs3t088123##Cs3t119384##Cs3t126399
OG0000132	7	Cs3t001229##Cs3t021994##Cs3t065900##Cs3t093515##Cs3t118146##Cs3t118514##Cs3t124771
OG0000141	7	Cs3t004291##Cs3t024614##Cs3t026973##Cs3t142557##Cs3t158703##Cs3t167509##Cs3t177013
OG0000155	7	Cs3t009299##Cs3t015921##Cs3t025236##Cs3t040659##Cs3t051292##Cs3t053528##Cs3t093842
OG0000159	7	Cs3t058223##Cs3t094065##Cs3t121424##Cs3t141232##Cs3t144483##Cs3t152706##Cs3t157478
OG0000171	7	Cs3t017671##Cs3t049804##Cs3t058111##Cs3t066661##Cs3t089288##Cs3t166793##Cs3t167981
OG0000181	7	Cs3t010804##Cs3t046777##Cs3t053938##Cs3t078656##Cs3t089235##Cs3t113330##Cs3t140620
OG0000223	7	Cs3t024446##Cs3t026718##Cs3t044034##Cs3t129038##Cs3t129560##Cs3t151490##Cs3t157799
OG0000230	7	Cs3t000661##Cs3t008089##Cs3t055012##Cs3t064854##Cs3t070578##Cs3t088305##Cs3t171991
OG0000231	7	Cs3t035824##Cs3t052331##Cs3t089426##Cs3t099725##Cs3t107853##Cs3t159674##Cs3t174004
OG0000239	7	Cs3t043910##Cs3t061609##Cs3t073173##Cs3t088948##Cs3t124681##Cs3t148046##Cs3t161542
OG0000240	7	Cs3t021639##Cs3t023554##Cs3t086824##Cs3t138423##Cs3t154946##Cs3t158865##Cs3t160074
OG0000251	7	Cs3t018372##Cs3t050059##Cs3t058651##Cs3t087774##Cs3t095179##Cs3t136351##Cs3t177933
OG0000263	7	Cs3t006911##Cs3t019711##Cs3t043139##Cs3t057184##Cs3t104009##Cs3t162035##Cs3t162819
OG0000264	7	Cs3t006115##Cs3t037202##Cs3t058687##Cs3t072620##Cs3t106048##Cs3t169573##Cs3t175305
OG0000267	7	Cs3t010207##Cs3t026919##Cs3t044109##Cs3t066511##Cs3t090905##Cs3t110021##Cs3t162108
OG0000276	7	Cs3t004888##Cs3t030954##Cs3t075193##Cs3t091296##Cs3t114827##Cs3t141454##Cs3t164234
OG0000307	7	Cs3t025206##Cs3t052174##Cs3t084631##Cs3t091541##Cs3t092088##Cs3t128459##Cs3t136530
OG0000325	7	Cs3t017297##Cs3t023550##Cs3t041204##Cs3t043998##Cs3t086047##Cs3t099854##Cs3t166992
OG0000353	7	Cs3t003657##Cs3t044496##Cs3t072577##Cs3t109869##Cs3t115196##Cs3t153142##Cs3t165519
OG0000356	7	Cs3t011939##Cs3t012896##Cs3t026265##Cs3t058686##Cs3t082595##Cs3t093552##Cs3t131304
OG0000361	7	Cs3t013992##Cs3t092994##Cs3t123695##Cs3t129261##Cs3t152089##Cs3t167173##Cs3t169479
OG0000396	7	Cs3t104886##Cs3t106005##Cs3t107808##Cs3t108092##Cs3t137702##Cs3t146379##Cs3t156962
OG0000414	7	Cs3t035566##Cs3t036178##Cs3t047351##Cs3t053522##Cs3t071864##Cs3t105005##Cs3t174706
OG0000434	7	Cs3t028649##Cs3t030551##Cs3t047187##Cs3t138687##Cs3t142852##Cs3t168635##Cs3t177107
OG0000441	7	Cs3t005193##Cs3t052101##Cs3t053644##Cs3t089029##Cs3t107307##Cs3t130008##Cs3t133305
OG0000454	7	Cs3t024814##Cs3t029651##Cs3t057992##Cs3t121060##Cs3t126654##Cs3t163371##Cs3t164698
OG0000516	7	Cs3t012640##Cs3t027506##Cs3t032775##Cs3t046540##Cs3t091699##Cs3t121368##Cs3t149564
OG0000536	7	Cs3t039297##Cs3t041181##Cs3t072971##Cs3t077106##Cs3t089404##Cs3t103581##Cs3t124105
OG0000577	7	Cs3t030496##Cs3t034328##Cs3t044653##Cs3t055572##Cs3t067717##Cs3t129972##Cs3t140744
OG0000582	7	Cs3t016303##Cs3t024538##Cs3t049664##Cs3t070539##Cs3t092033##Cs3t103731##Cs3t132669
OG0000600	7	Cs3t009033##Cs3t025846##Cs3t026406##Cs3t035489##Cs3t052205##Cs3t119424##Cs3t152507
OG0000611	7	Cs3t002448##Cs3t008900##Cs3t031379##Cs3t107997##Cs3t116976##Cs3t121962##Cs3t162527
OG0000639	7	Cs3t000019##Cs3t039831##Cs3t041121##Cs3t113033##Cs3t119250##Cs3t153058##Cs3t159481
OG0000648	7	Cs3t080513##Cs3t111962##Cs3t129889##Cs3t139582##Cs3t141372##Cs3t161129##Cs3t177042
OG0000674	7	Cs3t022501##Cs3t047332##Cs3t070786##Cs3t094069##Cs3t094467##Cs3t126148##Cs3t164656
OG0000714	7	Cs3t041936##Cs3t069789##Cs3t111634##Cs3t137825##Cs3t155659##Cs3t165685##Cs3t167343
OG0000727	7	Cs3t063059##Cs3t075447##Cs3t080408##Cs3t103365##Cs3t161057##Cs3t165326##Cs3t172750
OG0000743	7	Cs3t039152##Cs3t056377##Cs3t083791##Cs3t119645##Cs3t128879##Cs3t140902##Cs3t151373
OG0000759	7	Cs3t010416##Cs3t010959##Cs3t016591##Cs3t026726##Cs3t050220##Cs3t113235##Cs3t146728
OG0000819	7	Cs3t065484##Cs3t081657##Cs3t083452##Cs3t090797##Cs3t102006##Cs3t122549##Cs3t169939
OG0000875	7	Cs3t023386##Cs3t050595##Cs3t064970##Cs3t072023##Cs3t079746##Cs3t086053##Cs3t153122
OG0000902	7	Cs3t014192##Cs3t020243##Cs3t063843##Cs3t079996##Cs3t108071##Cs3t128651##Cs3t164319
OG0000987	7	Cs3t010962##Cs3t022647##Cs3t041359##Cs3t043118##Cs3t078771##Cs3t084024##Cs3t096034
OG0001019	7	Cs3t061215##Cs3t073960##Cs3t076842##Cs3t079142##Cs3t133610##Cs3t158013##Cs3t168542
OG0001031	7	Cs3t005687##Cs3t023783##Cs3t024765##Cs3t074578##Cs3t084881##Cs3t125452##Cs3t134909
OG0001078	7	Cs3t001597##Cs3t033819##Cs3t049374##Cs3t056868##Cs3t083892##Cs3t104626##Cs3t120120
OG0001105	7	Cs3t002779##Cs3t002999##Cs3t064160##Cs3t075577##Cs3t099712##Cs3t100748##Cs3t109304
OG0001115	7	Cs3t033331##Cs3t051011##Cs3t072401##Cs3t098298##Cs3t146290##Cs3t150449##Cs3t152712
OG0001243	7	Cs3t001204##Cs3t042307##Cs3t053234##Cs3t082192##Cs3t086102##Cs3t089112##Cs3t171291
OG0001256	7	Cs3t049808##Cs3t065268##Cs3t072876##Cs3t074010##Cs3t086536##Cs3t098877##Cs3t141909
OG0001290	7	Cs3t003552##Cs3t019617##Cs3t022091##Cs3t075862##Cs3t077095##Cs3t106131##Cs3t119876
OG0001291	7	Cs3t016732##Cs3t029952##Cs3t034002##Cs3t039046##Cs3t095935##Cs3t144287##Cs3t178215
OG0001468	7	Cs3t009684##Cs3t035318##Cs3t056762##Cs3t115827##Cs3t154792##Cs3t162318##Cs3t169766
OG0001610	7	Cs3t014383##Cs3t021784##Cs3t043747##Cs3t048595##Cs3t081769##Cs3t106508##Cs3t115563
OG0001860	7	Cs3t048799##Cs3t075902##Cs3t077508##Cs3t128377##Cs3t155202##Cs3t174898##Cs3t175650
OG0001930	7	Cs3t012147##Cs3t034855##Cs3t042428##Cs3t046918##Cs3t113771##Cs3t143929##Cs3t176736
OG0001997	7	Cs3t010763##Cs3t021293##Cs3t059034##Cs3t071587##Cs3t127436##Cs3t133594##Cs3t143071
OG0002067	7	Cs3t016349##Cs3t018872##Cs3t026461##Cs3t046357##Cs3t072789##Cs3t096115##Cs3t127933
OG0002129	7	Cs3t018992##Cs3t025611##Cs3t034868##Cs3t040990##Cs3t059887##Cs3t076910##Cs3t081585
OG0002237	7	Cs3t000459##Cs3t010258##Cs3t017605##Cs3t026815##Cs3t045574##Cs3t065522##Cs3t143319
OG0002298	7	Cs3t006257##Cs3t011486##Cs3t021129##Cs3t032525##Cs3t095890##Cs3t154124##Cs3t154720
OG0002320	7	Cs3t015817##Cs3t046262##Cs3t078520##Cs3t100831##Cs3t114079##Cs3t116625##Cs3t159165
OG0002382	7	Cs3t012213##Cs3t038804##Cs3t060880##Cs3t065095##Cs3t072411##Cs3t109142##Cs3t166893
OG0002496	7	Cs3t000687##Cs3t029013##Cs3t034480##Cs3t055722##Cs3t059786##Cs3t109579##Cs3t135294
OG0002677	7	Cs3t040726##Cs3t085385##Cs3t090790##Cs3t095426##Cs3t104582##Cs3t142116##Cs3t149508
OG0002834	7	Cs3t010841##Cs3t067199##Cs3t085180##Cs3t098791##Cs3t138341##Cs3t148686##Cs3t157031
OG0003002	7	Cs3t001279##Cs3t019278##Cs3t030343##Cs3t051064##Cs3t073168##Cs3t081069##Cs3t131153
OG0003741	7	Cs3t021185##Cs3t032687##Cs3t033483##Cs3t076119##Cs3t077423##Cs3t084094##Cs3t106388
OG0004161	7	Cs3t011588##Cs3t014223##Cs3t084903##Cs3t086770##Cs3t101114##Cs3t117876##Cs3t127131
OG0004310	7	Cs3t003536##Cs3t011495##Cs3t036674##Cs3t050036##Cs3t058250##Cs3t120273##Cs3t177914
OG0004392	7	Cs3t008079##Cs3t021149##Cs3t022123##Cs3t074113##Cs3t127919##Cs3t135247##Cs3t147124
OG0004931	7	Cs3t013064##Cs3t013500##Cs3t017845##Cs3t035456##Cs3t077752##Cs3t142808##Cs3t143621
OG0004955	7	Cs3t010019##Cs3t043818##Cs3t062845##Cs3t153387##Cs3t162204##Cs3t169824##Cs3t173991
OG0010708	7	Cs3t007266##Cs3t018492##Cs3t018884##Cs3t025935##Cs3t061077##Cs3t093130##Cs3t123642
OG0011340	7	Cs3t028969##Cs3t043390##Cs3t046668##Cs3t064730##Cs3t067151##Cs3t082418##Cs3t165789
OG0011343	7	Cs3t029019##Cs3t080432##Cs3t080933##Cs3t106104##Cs3t115927##Cs3t119695##Cs3t120943
OG0012087	7	Cs3t026662##Cs3t026970##Cs3t034333##Cs3t047020##Cs3t079166##Cs3t117221##Cs3t135962
OG0012415	7	Cs3t032255##Cs3t047930##Cs3t060503##Cs3t082873##Cs3t099904##Cs3t103907##Cs3t142193
OG0000034	6	Cs3t032547##Cs3t052637##Cs3t070451##Cs3t076436##Cs3t098483##Cs3t151009
OG0000052	6	Cs3t021093##Cs3t077319##Cs3t080827##Cs3t132831##Cs3t151404##Cs3t173941
OG0000062	6	Cs3t010331##Cs3t011343##Cs3t028790##Cs3t037393##Cs3t108115##Cs3t137166
OG0000073	6	Cs3t087493##Cs3t107482##Cs3t136871##Cs3t149587##Cs3t152180##Cs3t177689
OG0000092	6	Cs3t002587##Cs3t005344##Cs3t071331##Cs3t111744##Cs3t130049##Cs3t158414
OG0000100	6	Cs3t008392##Cs3t052374##Cs3t069144##Cs3t101851##Cs3t118410##Cs3t129967
OG0000101	6	Cs3t001661##Cs3t033935##Cs3t039275##Cs3t124929##Cs3t151231##Cs3t164210
OG0000105	6	Cs3t006170##Cs3t034159##Cs3t069881##Cs3t097633##Cs3t115142##Cs3t123569
OG0000106	6	Cs3t027689##Cs3t028027##Cs3t034218##Cs3t038974##Cs3t102265##Cs3t150347
OG0000108	6	Cs3t029155##Cs3t088076##Cs3t089818##Cs3t100408##Cs3t125576##Cs3t177028
OG0000113	6	Cs3t026510##Cs3t049296##Cs3t070401##Cs3t084479##Cs3t087951##Cs3t093172
OG0000119	6	Cs3t075588##Cs3t085606##Cs3t086495##Cs3t173837##Cs3t174257##Cs3t174642
OG0000138	6	Cs3t010600##Cs3t010794##Cs3t041138##Cs3t135296##Cs3t158950##Cs3t170985
OG0000139	6	Cs3t052864##Cs3t059404##Cs3t083831##Cs3t094297##Cs3t159394##Cs3t161136
OG0000152	6	Cs3t013889##Cs3t039326##Cs3t105717##Cs3t140196##Cs3t176527##Cs3t177282
OG0000153	6	Cs3t043602##Cs3t090581##Cs3t155001##Cs3t157997##Cs3t158686##Cs3t176946
OG0000161	6	Cs3t024145##Cs3t035178##Cs3t040041##Cs3t040493##Cs3t147953##Cs3t178004
OG0000166	6	Cs3t010747##Cs3t052414##Cs3t063951##Cs3t102658##Cs3t140378##Cs3t162444
OG0000178	6	Cs3t018120##Cs3t043721##Cs3t046705##Cs3t068848##Cs3t106393##Cs3t140992
OG0000188	6	Cs3t000759##Cs3t019340##Cs3t083199##Cs3t086490##Cs3t118607##Cs3t162942
OG0000189	6	Cs3t038752##Cs3t065338##Cs3t075943##Cs3t079107##Cs3t123134##Cs3t150958
OG0000214	6	Cs3t027088##Cs3t057513##Cs3t061630##Cs3t090432##Cs3t095705##Cs3t163275
OG0000216	6	Cs3t013197##Cs3t059853##Cs3t062109##Cs3t087522##Cs3t153202##Cs3t160996
OG0000217	6	Cs3t067032##Cs3t087638##Cs3t089713##Cs3t135644##Cs3t166558##Cs3t167096
OG0000224	6	Cs3t067771##Cs3t080176##Cs3t082235##Cs3t134129##Cs3t147952##Cs3t176297
OG0000228	6	Cs3t013443##Cs3t050971##Cs3t072287##Cs3t117179##Cs3t160756##Cs3t177283
OG0000236	6	Cs3t016821##Cs3t019139##Cs3t064903##Cs3t129838##Cs3t142012##Cs3t148640
OG0000245	6	Cs3t027896##Cs3t055331##Cs3t064559##Cs3t079232##Cs3t094310##Cs3t168647
OG0000249	6	Cs3t020451##Cs3t025951##Cs3t047646##Cs3t070083##Cs3t105419##Cs3t175061
OG0000254	6	Cs3t027734##Cs3t028144##Cs3t060538##Cs3t094746##Cs3t176220##Cs3t178109
OG0000277	6	Cs3t013510##Cs3t019732##Cs3t034606##Cs3t045799##Cs3t051176##Cs3t149088
OG0000290	6	Cs3t010196##Cs3t023033##Cs3t055436##Cs3t066749##Cs3t104890##Cs3t106127
OG0000299	6	Cs3t041353##Cs3t066219##Cs3t111255##Cs3t124695##Cs3t125796##Cs3t125828
OG0000303	6	Cs3t036590##Cs3t039034##Cs3t063593##Cs3t085494##Cs3t139205##Cs3t177594
OG0000313	6	Cs3t044954##Cs3t051497##Cs3t075241##Cs3t084278##Cs3t113075##Cs3t138123
OG0000319	6	Cs3t002257##Cs3t067478##Cs3t080401##Cs3t100645##Cs3t137274##Cs3t137661
OG0000334	6	Cs3t038604##Cs3t052860##Cs3t086530##Cs3t094391##Cs3t148125##Cs3t167223
OG0000335	6	Cs3t003040##Cs3t017451##Cs3t057697##Cs3t063886##Cs3t136104##Cs3t167901
OG0000350	6	Cs3t032699##Cs3t048821##Cs3t115597##Cs3t123821##Cs3t148452##Cs3t151817
OG0000374	6	Cs3t061419##Cs3t080065##Cs3t147528##Cs3t162608##Cs3t166249##Cs3t171574
OG0000378	6	Cs3t004813##Cs3t008591##Cs3t039823##Cs3t070784##Cs3t109327##Cs3t114653
OG0000427	6	Cs3t046380##Cs3t079196##Cs3t126739##Cs3t153168##Cs3t174620##Cs3t177763
OG0000446	6	Cs3t000203##Cs3t032440##Cs3t034095##Cs3t050077##Cs3t129106##Cs3t170909
OG0000449	6	Cs3t016327##Cs3t022170##Cs3t037805##Cs3t063705##Cs3t102601##Cs3t149741
OG0000455	6	Cs3t038397##Cs3t069839##Cs3t073542##Cs3t088636##Cs3t090610##Cs3t125840
OG0000460	6	Cs3t011026##Cs3t024027##Cs3t069602##Cs3t144009##Cs3t153589##Cs3t173730
OG0000485	6	Cs3t007866##Cs3t011018##Cs3t035145##Cs3t058647##Cs3t069162##Cs3t113101
OG0000508	6	Cs3t029125##Cs3t061855##Cs3t088546##Cs3t116254##Cs3t128055##Cs3t159514
OG0000527	6	Cs3t024740##Cs3t045934##Cs3t067731##Cs3t095323##Cs3t106321##Cs3t134471
OG0000592	6	Cs3t016344##Cs3t056624##Cs3t073682##Cs3t090998##Cs3t096567##Cs3t116849
OG0000602	6	Cs3t037677##Cs3t063088##Cs3t100801##Cs3t122316##Cs3t152364##Cs3t166442
OG0000604	6	Cs3t025547##Cs3t044475##Cs3t045513##Cs3t051311##Cs3t104519##Cs3t134364
OG0000606	6	Cs3t033023##Cs3t052422##Cs3t068087##Cs3t086013##Cs3t117090##Cs3t176510
OG0000620	6	Cs3t009249##Cs3t068364##Cs3t110596##Cs3t128854##Cs3t156238##Cs3t160186
OG0000625	6	Cs3t000332##Cs3t010753##Cs3t022451##Cs3t066664##Cs3t070662##Cs3t090288
OG0000634	6	Cs3t009231##Cs3t071795##Cs3t103367##Cs3t105129##Cs3t119672##Cs3t144929
OG0000645	6	Cs3t000777##Cs3t017444##Cs3t039154##Cs3t051223##Cs3t075280##Cs3t102391
OG0000669	6	Cs3t004079##Cs3t027452##Cs3t041318##Cs3t049660##Cs3t128787##Cs3t145821
OG0000705	6	Cs3t016127##Cs3t050075##Cs3t066516##Cs3t090715##Cs3t118384##Cs3t149180
OG0000710	6	Cs3t011286##Cs3t059836##Cs3t075265##Cs3t141645##Cs3t146646##Cs3t149514
OG0000740	6	Cs3t027108##Cs3t037123##Cs3t061776##Cs3t076833##Cs3t159670##Cs3t167407
OG0000742	6	Cs3t003740##Cs3t011694##Cs3t032077##Cs3t112999##Cs3t123675##Cs3t135885
OG0000753	6	Cs3t010020##Cs3t034519##Cs3t060411##Cs3t143558##Cs3t167029##Cs3t168165
OG0000755	6	Cs3t012785##Cs3t023770##Cs3t035740##Cs3t075513##Cs3t121115##Cs3t154522
OG0000758	6	Cs3t047783##Cs3t070411##Cs3t087654##Cs3t154524##Cs3t170688##Cs3t175811
OG0000805	6	Cs3t020926##Cs3t073721##Cs3t075109##Cs3t133202##Cs3t148679##Cs3t161711
OG0000820	6	Cs3t014348##Cs3t030260##Cs3t055146##Cs3t068686##Cs3t093107##Cs3t161939
OG0000850	6	Cs3t047649##Cs3t076858##Cs3t109957##Cs3t118055##Cs3t144839##Cs3t161752
OG0000857	6	Cs3t020804##Cs3t031986##Cs3t079253##Cs3t088037##Cs3t091356##Cs3t158053
OG0000871	6	Cs3t017453##Cs3t017859##Cs3t071600##Cs3t094604##Cs3t112174##Cs3t165996
OG0000873	6	Cs3t004508##Cs3t006007##Cs3t017584##Cs3t046917##Cs3t061320##Cs3t109991
OG0000909	6	Cs3t011688##Cs3t050371##Cs3t061305##Cs3t102264##Cs3t152525##Cs3t155373
OG0000935	6	Cs3t004010##Cs3t063430##Cs3t068974##Cs3t073143##Cs3t117152##Cs3t137167
OG0000976	6	Cs3t010342##Cs3t069374##Cs3t104512##Cs3t104820##Cs3t107637##Cs3t129782
OG0000986	6	Cs3t005248##Cs3t050186##Cs3t053713##Cs3t056672##Cs3t073370##Cs3t177587
OG0000993	6	Cs3t037596##Cs3t075239##Cs3t099432##Cs3t101295##Cs3t145025##Cs3t173365
OG0001011	6	Cs3t000559##Cs3t007396##Cs3t117921##Cs3t134708##Cs3t141888##Cs3t178089
OG0001053	6	Cs3t017702##Cs3t023162##Cs3t058591##Cs3t078122##Cs3t128767##Cs3t167093
OG0001099	6	Cs3t010761##Cs3t046549##Cs3t048701##Cs3t135120##Cs3t139619##Cs3t150466
OG0001101	6	Cs3t007010##Cs3t021399##Cs3t084044##Cs3t129748##Cs3t158001##Cs3t177271
OG0001102	6	Cs3t010740##Cs3t011228##Cs3t038732##Cs3t091281##Cs3t157892##Cs3t168173
OG0001114	6	Cs3t006755##Cs3t012754##Cs3t014808##Cs3t092339##Cs3t142160##Cs3t159416
OG0001190	6	Cs3t044240##Cs3t044789##Cs3t062195##Cs3t126913##Cs3t134887##Cs3t159148
OG0001202	6	Cs3t057142##Cs3t080915##Cs3t086229##Cs3t090708##Cs3t108163##Cs3t134152
OG0001204	6	Cs3t061007##Cs3t069717##Cs3t070224##Cs3t073015##Cs3t097025##Cs3t176179
OG0001280	6	Cs3t007368##Cs3t016464##Cs3t102417##Cs3t115463##Cs3t151243##Cs3t158153
OG0001288	6	Cs3t053175##Cs3t055226##Cs3t086245##Cs3t109495##Cs3t136441##Cs3t161132
OG0001353	6	Cs3t035283##Cs3t041077##Cs3t089466##Cs3t117548##Cs3t135324##Cs3t158194
OG0001383	6	Cs3t028997##Cs3t072938##Cs3t074138##Cs3t088890##Cs3t091283##Cs3t099021
OG0001432	6	Cs3t032807##Cs3t060180##Cs3t110589##Cs3t149833##Cs3t169279##Cs3t176238
OG0001451	6	Cs3t009409##Cs3t058277##Cs3t060481##Cs3t071116##Cs3t082222##Cs3t115488
OG0001479	6	Cs3t003290##Cs3t027331##Cs3t037088##Cs3t055557##Cs3t062197##Cs3t121114
OG0001489	6	Cs3t013722##Cs3t039026##Cs3t084532##Cs3t087842##Cs3t093058##Cs3t170910
OG0001548	6	Cs3t004926##Cs3t039077##Cs3t048266##Cs3t054140##Cs3t076350##Cs3t076678
OG0001574	6	Cs3t031765##Cs3t034745##Cs3t104814##Cs3t117218##Cs3t129193##Cs3t166319
OG0001596	6	Cs3t009893##Cs3t041263##Cs3t071336##Cs3t121313##Cs3t160098##Cs3t176537
OG0001619	6	Cs3t043749##Cs3t091407##Cs3t109516##Cs3t142084##Cs3t157503##Cs3t160733
OG0001621	6	Cs3t042272##Cs3t068529##Cs3t108507##Cs3t141558##Cs3t151360##Cs3t175776
OG0001630	6	Cs3t016222##Cs3t062821##Cs3t081212##Cs3t104581##Cs3t135543##Cs3t164174
OG0001705	6	Cs3t015418##Cs3t065623##Cs3t104919##Cs3t112240##Cs3t128679##Cs3t149762
OG0001728	6	Cs3t000613##Cs3t016709##Cs3t044321##Cs3t080110##Cs3t137044##Cs3t157085
OG0001771	6	Cs3t013030##Cs3t076177##Cs3t077367##Cs3t081595##Cs3t095359##Cs3t106161
OG0001778	6	Cs3t012992##Cs3t024941##Cs3t064690##Cs3t096008##Cs3t114239##Cs3t143362
OG0001796	6	Cs3t074173##Cs3t090767##Cs3t092139##Cs3t127877##Cs3t142110##Cs3t154665
OG0001816	6	Cs3t005815##Cs3t016740##Cs3t043032##Cs3t079300##Cs3t088365##Cs3t103190
OG0001853	6	Cs3t062713##Cs3t073567##Cs3t075264##Cs3t091655##Cs3t114574##Cs3t140673
OG0001881	6	Cs3t000757##Cs3t020893##Cs3t059540##Cs3t067952##Cs3t127327##Cs3t165920
OG0002059	6	Cs3t039642##Cs3t070648##Cs3t081254##Cs3t104673##Cs3t151418##Cs3t170702
OG0002158	6	Cs3t023315##Cs3t036814##Cs3t077487##Cs3t098057##Cs3t125105##Cs3t162847
OG0002219	6	Cs3t000577##Cs3t001074##Cs3t008391##Cs3t018835##Cs3t036270##Cs3t135263
OG0002225	6	Cs3t064977##Cs3t077572##Cs3t108340##Cs3t141983##Cs3t169761##Cs3t170396
OG0002270	6	Cs3t027534##Cs3t041298##Cs3t081625##Cs3t135401##Cs3t155681##Cs3t175611
OG0002349	6	Cs3t007864##Cs3t039019##Cs3t054653##Cs3t056946##Cs3t101275##Cs3t111701
OG0002377	6	Cs3t000308##Cs3t038537##Cs3t050979##Cs3t066981##Cs3t168807##Cs3t176147
OG0002390	6	Cs3t019767##Cs3t021213##Cs3t058362##Cs3t064908##Cs3t087512##Cs3t137049
OG0002401	6	Cs3t010350##Cs3t026928##Cs3t043262##Cs3t068704##Cs3t070872##Cs3t072148
OG0002502	6	Cs3t023130##Cs3t028943##Cs3t054382##Cs3t074831##Cs3t092686##Cs3t093496
OG0002506	6	Cs3t039564##Cs3t088559##Cs3t107210##Cs3t127640##Cs3t160280##Cs3t175149
OG0002679	6	Cs3t009093##Cs3t042304##Cs3t056041##Cs3t088029##Cs3t112778##Cs3t122832
OG0002719	6	Cs3t101870##Cs3t128287##Cs3t143016##Cs3t146951##Cs3t150516##Cs3t150580
OG0002812	6	Cs3t046477##Cs3t049429##Cs3t081668##Cs3t089157##Cs3t135014##Cs3t169954
OG0002829	6	Cs3t017454##Cs3t029024##Cs3t051900##Cs3t105068##Cs3t139382##Cs3t175045
OG0003054	6	Cs3t001215##Cs3t038799##Cs3t068021##Cs3t122952##Cs3t131717##Cs3t149186
OG0003113	6	Cs3t021454##Cs3t028034##Cs3t093089##Cs3t101566##Cs3t128547##Cs3t140056
OG0003177	6	Cs3t036034##Cs3t080496##Cs3t126212##Cs3t138763##Cs3t143452##Cs3t158523
OG0003191	6	Cs3t002905##Cs3t067516##Cs3t075668##Cs3t087273##Cs3t153322##Cs3t158935
OG0003343	6	Cs3t007986##Cs3t019528##Cs3t107475##Cs3t138544##Cs3t141837##Cs3t172039
OG0003424	6	Cs3t004112##Cs3t047151##Cs3t087141##Cs3t092844##Cs3t101316##Cs3t150323
OG0003474	6	Cs3t009986##Cs3t036771##Cs3t051870##Cs3t084777##Cs3t138958##Cs3t149211
OG0003503	6	Cs3t010201##Cs3t011576##Cs3t033074##Cs3t112899##Cs3t131971##Cs3t132171
OG0003619	6	Cs3t018507##Cs3t024667##Cs3t035142##Cs3t082255##Cs3t087092##Cs3t178157
OG0003625	6	Cs3t003114##Cs3t014771##Cs3t027328##Cs3t043774##Cs3t108001##Cs3t113267
OG0003914	6	Cs3t044004##Cs3t057554##Cs3t074052##Cs3t091809##Cs3t113154##Cs3t114425
OG0003956	6	Cs3t029694##Cs3t069725##Cs3t097461##Cs3t166221##Cs3t167057##Cs3t173825
OG0004034	6	Cs3t019054##Cs3t041738##Cs3t079814##Cs3t094329##Cs3t094752##Cs3t153093
OG0004092	6	Cs3t027499##Cs3t033114##Cs3t103478##Cs3t151462##Cs3t168095##Cs3t171909
OG0004318	6	Cs3t000493##Cs3t027542##Cs3t043670##Cs3t057579##Cs3t083325##Cs3t140039
OG0004362	6	Cs3t037791##Cs3t052675##Cs3t080688##Cs3t127382##Cs3t150072##Cs3t156765
OG0005036	6	Cs3t016131##Cs3t021242##Cs3t118145##Cs3t121802##Cs3t134837##Cs3t162655
OG0005459	6	Cs3t004733##Cs3t033128##Cs3t042469##Cs3t111967##Cs3t118331##Cs3t173034
OG0007498	6	Cs3t000495##Cs3t007180##Cs3t008259##Cs3t013511##Cs3t043760##Cs3t148454
OG0009497	6	Cs3t017408##Cs3t031386##Cs3t050217##Cs3t065510##Cs3t160574##Cs3t161806
OG0009824	6	Cs3t012135##Cs3t069055##Cs3t075684##Cs3t119544##Cs3t133387##Cs3t150519
OG0011212	6	Cs3t027134##Cs3t064703##Cs3t070689##Cs3t119736##Cs3t135875##Cs3t172184
OG0011794	6	Cs3t019844##Cs3t027598##Cs3t094608##Cs3t121118##Cs3t128059##Cs3t152476
OG0012076	6	Cs3t023384##Cs3t030671##Cs3t067965##Cs3t092713##Cs3t111283##Cs3t168814
OG0012117	6	Cs3t071696##Cs3t077985##Cs3t120682##Cs3t167074##Cs3t173307##Cs3t175338
OG0012452	6	Cs3t035471##Cs3t036761##Cs3t056653##Cs3t085120##Cs3t086922##Cs3t168065
OG0012799	6	Cs3t041711##Cs3t051824##Cs3t067313##Cs3t077882##Cs3t112119##Cs3t144303
OG0000026	5	Cs3t014302##Cs3t095946##Cs3t096822##Cs3t120228##Cs3t173249
OG0000045	5	Cs3t014709##Cs3t017794##Cs3t021576##Cs3t072163##Cs3t079303
OG0000055	5	Cs3t028865##Cs3t108636##Cs3t141336##Cs3t147175##Cs3t174810
OG0000074	5	Cs3t018635##Cs3t027002##Cs3t029808##Cs3t068305##Cs3t079789
OG0000103	5	Cs3t047522##Cs3t068459##Cs3t082735##Cs3t094850##Cs3t166033
OG0000116	5	Cs3t005719##Cs3t005971##Cs3t038678##Cs3t048758##Cs3t150751
OG0000137	5	Cs3t008509##Cs3t051718##Cs3t071959##Cs3t075485##Cs3t176803
OG0000150	5	Cs3t023939##Cs3t066571##Cs3t094164##Cs3t098724##Cs3t111268
OG0000162	5	Cs3t032055##Cs3t076372##Cs3t091940##Cs3t109328##Cs3t178200
OG0000168	5	Cs3t053422##Cs3t069096##Cs3t151805##Cs3t168803##Cs3t174376
OG0000194	5	Cs3t017894##Cs3t073389##Cs3t098452##Cs3t123731##Cs3t150675
OG0000200	5	Cs3t018578##Cs3t021806##Cs3t043681##Cs3t126382##Cs3t147736
OG0000201	5	Cs3t001172##Cs3t050465##Cs3t065794##Cs3t081463##Cs3t130397
OG0000203	5	Cs3t007016##Cs3t012759##Cs3t033543##Cs3t043379##Cs3t086610
OG0000221	5	Cs3t052598##Cs3t105331##Cs3t108661##Cs3t151476##Cs3t163930
OG0000232	5	Cs3t013187##Cs3t127785##Cs3t137520##Cs3t141798##Cs3t175503
OG0000241	5	Cs3t001839##Cs3t037679##Cs3t075146##Cs3t089682##Cs3t100104
OG0000252	5	Cs3t002442##Cs3t025924##Cs3t047117##Cs3t153250##Cs3t167918
OG0000261	5	Cs3t029639##Cs3t034807##Cs3t047030##Cs3t068605##Cs3t096622
OG0000269	5	Cs3t034440##Cs3t068046##Cs3t080466##Cs3t112844##Cs3t166681
OG0000272	5	Cs3t014651##Cs3t026356##Cs3t029028##Cs3t129234##Cs3t149470
OG0000274	5	Cs3t028549##Cs3t050534##Cs3t059212##Cs3t128511##Cs3t131379
OG0000275	5	Cs3t032323##Cs3t048583##Cs3t097160##Cs3t102589##Cs3t126122
OG0000278	5	Cs3t060792##Cs3t077918##Cs3t085730##Cs3t089406##Cs3t147928
OG0000280	5	Cs3t016694##Cs3t076064##Cs3t132721##Cs3t158649##Cs3t174925
OG0000282	5	Cs3t015584##Cs3t051826##Cs3t065553##Cs3t126390##Cs3t133033
OG0000283	5	Cs3t068039##Cs3t076564##Cs3t084377##Cs3t126700##Cs3t145221
OG0000292	5	Cs3t013383##Cs3t036984##Cs3t054049##Cs3t058495##Cs3t177366
OG0000295	5	Cs3t008969##Cs3t027031##Cs3t086647##Cs3t118133##Cs3t165352
OG0000298	5	Cs3t010146##Cs3t046658##Cs3t058959##Cs3t123592##Cs3t128991
OG0000306	5	Cs3t027459##Cs3t047851##Cs3t054548##Cs3t078769##Cs3t150372
OG0000308	5	Cs3t028873##Cs3t088136##Cs3t165930##Cs3t166385##Cs3t176397
OG0000318	5	Cs3t001759##Cs3t053636##Cs3t084256##Cs3t101207##Cs3t167477
OG0000329	5	Cs3t006226##Cs3t010148##Cs3t098629##Cs3t160672##Cs3t168101
OG0000331	5	Cs3t007269##Cs3t012988##Cs3t071285##Cs3t096091##Cs3t147340
OG0000341	5	Cs3t000023##Cs3t034601##Cs3t073211##Cs3t104010##Cs3t117635
OG0000349	5	Cs3t007308##Cs3t053497##Cs3t139527##Cs3t147166##Cs3t162663
OG0000357	5	Cs3t022413##Cs3t033369##Cs3t076862##Cs3t106788##Cs3t178211
OG0000358	5	Cs3t077382##Cs3t090112##Cs3t102897##Cs3t107405##Cs3t112570
OG0000376	5	Cs3t001519##Cs3t026720##Cs3t057472##Cs3t069026##Cs3t168655
OG0000379	5	Cs3t015555##Cs3t058949##Cs3t098645##Cs3t111954##Cs3t168016
OG0000382	5	Cs3t013320##Cs3t074193##Cs3t100429##Cs3t130767##Cs3t162309
OG0000393	5	Cs3t030024##Cs3t071286##Cs3t073134##Cs3t109801##Cs3t116200
OG0000404	5	Cs3t066401##Cs3t079872##Cs3t089581##Cs3t122524##Cs3t136724
OG0000413	5	Cs3t002809##Cs3t064061##Cs3t098397##Cs3t142530##Cs3t153874
OG0000417	5	Cs3t005382##Cs3t017968##Cs3t055864##Cs3t073649##Cs3t076160
OG0000420	5	Cs3t010926##Cs3t036826##Cs3t104422##Cs3t110890##Cs3t117845
OG0000421	5	Cs3t004590##Cs3t022095##Cs3t101101##Cs3t129622##Cs3t148659
OG0000432	5	Cs3t077532##Cs3t098530##Cs3t123402##Cs3t132400##Cs3t170923
OG0000433	5	Cs3t053374##Cs3t061456##Cs3t119422##Cs3t122452##Cs3t147741
OG0000452	5	Cs3t039429##Cs3t051708##Cs3t086385##Cs3t161666##Cs3t175593
OG0000456	5	Cs3t040620##Cs3t050033##Cs3t065561##Cs3t094907##Cs3t128674
OG0000465	5	Cs3t042759##Cs3t073298##Cs3t099230##Cs3t133627##Cs3t135343
OG0000482	5	Cs3t013994##Cs3t091573##Cs3t118763##Cs3t123131##Cs3t153254
OG0000491	5	Cs3t024628##Cs3t054550##Cs3t084704##Cs3t089949##Cs3t138053
OG0000506	5	Cs3t016441##Cs3t020500##Cs3t106678##Cs3t117095##Cs3t156201
OG0000511	5	Cs3t031085##Cs3t038807##Cs3t076587##Cs3t114061##Cs3t119187
OG0000525	5	Cs3t035926##Cs3t054047##Cs3t124265##Cs3t143034##Cs3t166749
OG0000529	5	Cs3t084569##Cs3t092093##Cs3t107158##Cs3t128255##Cs3t135772
OG0000535	5	Cs3t004793##Cs3t020954##Cs3t050297##Cs3t103991##Cs3t127727
OG0000537	5	Cs3t040750##Cs3t052186##Cs3t065880##Cs3t125518##Cs3t155600
OG0000539	5	Cs3t021273##Cs3t041236##Cs3t057814##Cs3t089277##Cs3t172346
OG0000561	5	Cs3t091150##Cs3t121844##Cs3t156479##Cs3t167089##Cs3t169696
OG0000564	5	Cs3t008258##Cs3t015840##Cs3t043290##Cs3t060132##Cs3t120993
OG0000571	5	Cs3t025650##Cs3t080164##Cs3t087797##Cs3t113468##Cs3t129419
OG0000573	5	Cs3t032846##Cs3t050614##Cs3t055791##Cs3t117568##Cs3t172796
OG0000585	5	Cs3t042838##Cs3t080057##Cs3t090718##Cs3t123619##Cs3t178097
OG0000593	5	Cs3t018352##Cs3t023653##Cs3t041777##Cs3t134940##Cs3t136820
OG0000594	5	Cs3t005836##Cs3t045027##Cs3t101601##Cs3t155457##Cs3t174441
OG0000605	5	Cs3t022821##Cs3t070161##Cs3t086126##Cs3t134952##Cs3t172885
OG0000623	5	Cs3t021877##Cs3t049226##Cs3t080064##Cs3t104476##Cs3t176528
OG0000637	5	Cs3t023674##Cs3t053524##Cs3t088685##Cs3t091468##Cs3t118681
OG0000662	5	Cs3t030277##Cs3t061131##Cs3t123504##Cs3t142164##Cs3t165543
OG0000680	5	Cs3t017737##Cs3t106361##Cs3t129085##Cs3t136624##Cs3t148975
OG0000681	5	Cs3t041367##Cs3t048227##Cs3t064548##Cs3t079801##Cs3t143580
OG0000690	5	Cs3t005738##Cs3t009413##Cs3t019405##Cs3t023641##Cs3t079720
OG0000707	5	Cs3t011556##Cs3t079027##Cs3t113413##Cs3t146189##Cs3t166271
OG0000713	5	Cs3t013075##Cs3t033550##Cs3t068867##Cs3t114203##Cs3t158487
OG0000756	5	Cs3t011133##Cs3t050801##Cs3t073856##Cs3t093790##Cs3t164784
OG0000772	5	Cs3t085946##Cs3t104325##Cs3t116075##Cs3t142620##Cs3t162882
OG0000780	5	Cs3t004897##Cs3t051997##Cs3t141058##Cs3t151593##Cs3t155577
OG0000781	5	Cs3t005421##Cs3t010849##Cs3t079270##Cs3t106924##Cs3t178163
OG0000789	5	Cs3t049739##Cs3t063039##Cs3t105898##Cs3t154512##Cs3t173183
OG0000792	5	Cs3t067100##Cs3t072525##Cs3t073247##Cs3t092007##Cs3t149889
OG0000835	5	Cs3t028106##Cs3t056030##Cs3t094825##Cs3t142248##Cs3t174183
OG0000878	5	Cs3t024099##Cs3t025398##Cs3t034695##Cs3t050357##Cs3t172654
OG0000880	5	Cs3t011780##Cs3t021322##Cs3t146956##Cs3t153876##Cs3t160704
OG0000881	5	Cs3t019505##Cs3t034147##Cs3t133666##Cs3t153833##Cs3t161249
OG0000889	5	Cs3t052449##Cs3t052818##Cs3t074512##Cs3t140477##Cs3t149812
OG0000908	5	Cs3t018874##Cs3t033010##Cs3t045686##Cs3t068851##Cs3t172232
OG0000918	5	Cs3t033429##Cs3t037656##Cs3t072591##Cs3t128953##Cs3t147712
OG0000920	5	Cs3t003411##Cs3t004738##Cs3t067429##Cs3t089121##Cs3t136319
OG0000926	5	Cs3t012307##Cs3t021761##Cs3t076174##Cs3t084199##Cs3t178326
OG0000928	5	Cs3t003303##Cs3t059172##Cs3t077995##Cs3t113472##Cs3t153980
OG0000937	5	Cs3t003372##Cs3t066065##Cs3t083795##Cs3t104524##Cs3t154226
OG0000940	5	Cs3t040787##Cs3t080532##Cs3t084051##Cs3t136901##Cs3t150188
OG0000955	5	Cs3t021787##Cs3t025035##Cs3t035373##Cs3t046337##Cs3t070896
OG0000965	5	Cs3t068016##Cs3t068915##Cs3t110143##Cs3t122444##Cs3t154092
OG0001030	5	Cs3t019606##Cs3t027527##Cs3t030502##Cs3t045970##Cs3t048703
OG0001040	5	Cs3t045364##Cs3t122151##Cs3t139180##Cs3t155252##Cs3t167046
OG0001085	5	Cs3t010585##Cs3t015495##Cs3t050132##Cs3t126900##Cs3t145618
OG0001103	5	Cs3t032934##Cs3t053955##Cs3t069188##Cs3t071746##Cs3t075373
OG0001106	5	Cs3t010062##Cs3t036517##Cs3t051416##Cs3t083854##Cs3t172332
OG0001111	5	Cs3t015808##Cs3t017840##Cs3t059243##Cs3t102749##Cs3t119682
OG0001121	5	Cs3t018713##Cs3t082129##Cs3t092101##Cs3t144562##Cs3t157032
OG0001128	5	Cs3t031555##Cs3t074291##Cs3t083131##Cs3t108964##Cs3t148263
OG0001139	5	Cs3t005427##Cs3t009895##Cs3t064815##Cs3t082736##Cs3t135022
OG0001148	5	Cs3t031122##Cs3t031936##Cs3t042657##Cs3t127614##Cs3t165629
OG0001164	5	Cs3t063737##Cs3t080084##Cs3t084055##Cs3t142425##Cs3t149182
OG0001165	5	Cs3t014913##Cs3t056726##Cs3t098127##Cs3t137299##Cs3t151312
OG0001195	5	Cs3t001567##Cs3t013038##Cs3t103002##Cs3t118060##Cs3t121048
OG0001212	5	Cs3t042753##Cs3t094692##Cs3t098667##Cs3t131718##Cs3t178305
OG0001217	5	Cs3t005079##Cs3t021977##Cs3t061525##Cs3t077464##Cs3t101611
OG0001222	5	Cs3t014879##Cs3t031325##Cs3t049757##Cs3t054721##Cs3t148161
OG0001224	5	Cs3t014987##Cs3t051068##Cs3t058895##Cs3t093277##Cs3t103861
OG0001229	5	Cs3t004555##Cs3t086605##Cs3t087768##Cs3t127371##Cs3t132033
OG0001242	5	Cs3t026011##Cs3t055545##Cs3t070530##Cs3t124816##Cs3t153897
OG0001254	5	Cs3t054293##Cs3t075659##Cs3t089954##Cs3t124724##Cs3t146163
OG0001255	5	Cs3t016794##Cs3t019223##Cs3t022690##Cs3t083751##Cs3t086431
OG0001260	5	Cs3t014723##Cs3t029194##Cs3t108243##Cs3t156615##Cs3t177952
OG0001267	5	Cs3t004828##Cs3t048669##Cs3t075003##Cs3t091872##Cs3t162752
OG0001276	5	Cs3t077860##Cs3t113656##Cs3t128135##Cs3t146180##Cs3t164679
OG0001277	5	Cs3t015392##Cs3t020115##Cs3t105796##Cs3t106662##Cs3t139683
OG0001289	5	Cs3t044675##Cs3t106182##Cs3t124959##Cs3t138983##Cs3t143156
OG0001318	5	Cs3t034388##Cs3t049874##Cs3t082792##Cs3t088249##Cs3t131594
OG0001320	5	Cs3t006461##Cs3t040193##Cs3t090859##Cs3t131577##Cs3t138309
OG0001330	5	Cs3t040307##Cs3t062579##Cs3t080265##Cs3t138382##Cs3t152902
OG0001358	5	Cs3t082711##Cs3t119606##Cs3t143309##Cs3t159659##Cs3t167761
OG0001361	5	Cs3t012160##Cs3t020453##Cs3t062093##Cs3t102905##Cs3t111166
OG0001374	5	Cs3t001942##Cs3t002024##Cs3t040429##Cs3t137790##Cs3t177503
OG0001394	5	Cs3t006377##Cs3t086302##Cs3t139605##Cs3t154725##Cs3t176971
OG0001412	5	Cs3t000830##Cs3t001054##Cs3t091576##Cs3t112261##Cs3t138520
OG0001444	5	Cs3t002117##Cs3t023090##Cs3t036918##Cs3t071486##Cs3t134542
OG0001463	5	Cs3t005121##Cs3t015830##Cs3t023630##Cs3t147474##Cs3t174768
OG0001485	5	Cs3t008955##Cs3t117026##Cs3t121304##Cs3t135912##Cs3t168986
OG0001487	5	Cs3t003950##Cs3t013179##Cs3t035126##Cs3t049273##Cs3t053877
OG0001504	5	Cs3t002337##Cs3t018278##Cs3t024465##Cs3t158730##Cs3t177969
OG0001515	5	Cs3t053571##Cs3t086594##Cs3t122376##Cs3t160786##Cs3t176376
OG0001572	5	Cs3t024947##Cs3t038859##Cs3t066925##Cs3t099829##Cs3t111279
OG0001588	5	Cs3t041734##Cs3t057067##Cs3t073774##Cs3t133791##Cs3t165733
OG0001606	5	Cs3t030755##Cs3t054102##Cs3t071147##Cs3t100396##Cs3t157710
OG0001607	5	Cs3t044537##Cs3t079954##Cs3t095222##Cs3t145328##Cs3t170796
OG0001617	5	Cs3t042414##Cs3t071833##Cs3t085980##Cs3t114311##Cs3t149080
OG0001627	5	Cs3t028295##Cs3t061849##Cs3t138283##Cs3t148444##Cs3t158853
OG0001634	5	Cs3t010920##Cs3t013130##Cs3t021561##Cs3t042135##Cs3t099265
OG0001642	5	Cs3t004083##Cs3t017218##Cs3t092417##Cs3t126377##Cs3t177889
OG0001697	5	Cs3t001241##Cs3t083496##Cs3t093136##Cs3t102636##Cs3t116613
OG0001750	5	Cs3t014564##Cs3t021288##Cs3t111021##Cs3t124546##Cs3t152585
OG0001769	5	Cs3t006266##Cs3t017271##Cs3t049530##Cs3t122493##Cs3t168153
OG0001772	5	Cs3t075341##Cs3t095898##Cs3t124626##Cs3t149614##Cs3t166375
OG0001790	5	Cs3t000082##Cs3t016753##Cs3t023563##Cs3t028524##Cs3t141857
OG0001793	5	Cs3t017948##Cs3t062337##Cs3t072058##Cs3t118065##Cs3t171387
OG0001811	5	Cs3t000370##Cs3t011965##Cs3t052319##Cs3t058099##Cs3t177953
OG0001821	5	Cs3t020057##Cs3t044025##Cs3t077499##Cs3t087150##Cs3t115468
OG0001833	5	Cs3t036533##Cs3t076244##Cs3t107582##Cs3t141185##Cs3t150961
OG0001847	5	Cs3t039595##Cs3t105734##Cs3t117243##Cs3t122997##Cs3t150127
OG0001866	5	Cs3t009224##Cs3t058843##Cs3t104977##Cs3t125969##Cs3t130501
OG0001885	5	Cs3t010718##Cs3t039767##Cs3t127561##Cs3t137587##Cs3t176760
OG0001903	5	Cs3t005374##Cs3t048864##Cs3t066722##Cs3t110520##Cs3t150739
OG0001945	5	Cs3t001212##Cs3t014990##Cs3t039873##Cs3t159991##Cs3t169760
OG0001956	5	Cs3t016716##Cs3t036002##Cs3t081012##Cs3t149700##Cs3t150802
OG0001968	5	Cs3t011210##Cs3t053380##Cs3t086773##Cs3t097090##Cs3t140303
OG0001973	5	Cs3t004320##Cs3t006908##Cs3t009592##Cs3t012252##Cs3t072623
OG0001976	5	Cs3t057213##Cs3t080297##Cs3t096458##Cs3t138786##Cs3t174404
OG0001983	5	Cs3t012374##Cs3t014957##Cs3t061760##Cs3t154088##Cs3t170736
OG0001999	5	Cs3t002450##Cs3t010839##Cs3t044271##Cs3t048784##Cs3t175521
OG0002006	5	Cs3t019690##Cs3t039391##Cs3t062223##Cs3t072656##Cs3t123107
OG0002036	5	Cs3t005312##Cs3t032075##Cs3t043986##Cs3t068454##Cs3t079089
OG0002055	5	Cs3t007907##Cs3t078116##Cs3t098113##Cs3t148128##Cs3t161497
OG0002057	5	Cs3t051707##Cs3t123369##Cs3t133665##Cs3t139042##Cs3t169858
OG0002074	5	Cs3t019399##Cs3t028313##Cs3t072019##Cs3t080150##Cs3t081993
OG0002100	5	Cs3t029609##Cs3t085155##Cs3t120260##Cs3t138180##Cs3t171203
OG0002109	5	Cs3t002286##Cs3t054671##Cs3t075258##Cs3t100273##Cs3t142119
OG0002127	5	Cs3t003007##Cs3t020118##Cs3t096380##Cs3t118528##Cs3t151135
OG0002172	5	Cs3t042360##Cs3t132987##Cs3t144339##Cs3t157752##Cs3t177755
OG0002173	5	Cs3t019191##Cs3t019995##Cs3t032776##Cs3t034621##Cs3t106583
OG0002244	5	Cs3t005023##Cs3t031647##Cs3t041482##Cs3t161824##Cs3t168832
OG0002269	5	Cs3t053218##Cs3t073855##Cs3t133444##Cs3t143996##Cs3t172085
OG0002273	5	Cs3t008083##Cs3t051325##Cs3t054631##Cs3t121367##Cs3t175879
OG0002279	5	Cs3t023702##Cs3t041158##Cs3t144666##Cs3t164078##Cs3t177904
OG0002301	5	Cs3t051485##Cs3t051787##Cs3t089430##Cs3t112283##Cs3t115628
OG0002346	5	Cs3t024934##Cs3t053331##Cs3t164345##Cs3t172018##Cs3t174917
OG0002441	5	Cs3t028273##Cs3t058108##Cs3t131124##Cs3t131341##Cs3t138512
OG0002447	5	Cs3t050531##Cs3t064512##Cs3t089923##Cs3t105982##Cs3t107062
OG0002518	5	Cs3t004165##Cs3t057770##Cs3t072669##Cs3t120181##Cs3t130813
OG0002519	5	Cs3t012630##Cs3t034486##Cs3t040371##Cs3t076301##Cs3t165884
OG0002525	5	Cs3t073050##Cs3t120509##Cs3t146423##Cs3t151501##Cs3t169052
OG0002571	5	Cs3t018675##Cs3t052853##Cs3t100776##Cs3t109619##Cs3t166355
OG0002593	5	Cs3t008816##Cs3t018733##Cs3t040998##Cs3t093582##Cs3t139538
OG0002614	5	Cs3t028298##Cs3t035846##Cs3t092064##Cs3t168888##Cs3t177178
OG0002628	5	Cs3t032820##Cs3t052917##Cs3t156264##Cs3t166746##Cs3t173143
OG0002673	5	Cs3t029279##Cs3t038442##Cs3t100898##Cs3t122477##Cs3t145494
OG0002695	5	Cs3t050510##Cs3t055626##Cs3t058309##Cs3t120166##Cs3t144708
OG0002723	5	Cs3t036083##Cs3t084657##Cs3t091789##Cs3t144833##Cs3t156401
OG0002741	5	Cs3t012578##Cs3t100629##Cs3t118406##Cs3t127074##Cs3t159712
OG0002753	5	Cs3t007197##Cs3t010104##Cs3t069722##Cs3t075586##Cs3t090230
OG0002795	5	Cs3t099210##Cs3t150433##Cs3t156874##Cs3t173803##Cs3t174822
OG0002874	5	Cs3t000478##Cs3t082703##Cs3t091121##Cs3t116185##Cs3t128288
OG0002878	5	Cs3t005224##Cs3t032960##Cs3t037216##Cs3t055804##Cs3t118041
OG0002904	5	Cs3t000213##Cs3t083817##Cs3t088129##Cs3t094443##Cs3t157216
OG0002919	5	Cs3t000601##Cs3t005341##Cs3t059613##Cs3t150306##Cs3t172936
OG0002933	5	Cs3t069306##Cs3t079474##Cs3t145798##Cs3t147212##Cs3t160809
OG0002963	5	Cs3t089844##Cs3t126203##Cs3t130926##Cs3t152197##Cs3t173888
OG0002992	5	Cs3t018731##Cs3t068684##Cs3t094871##Cs3t099160##Cs3t158388
OG0003078	5	Cs3t010272##Cs3t025568##Cs3t038721##Cs3t049805##Cs3t108305
OG0003169	5	Cs3t070189##Cs3t072193##Cs3t085063##Cs3t109466##Cs3t131899
OG0003189	5	Cs3t011346##Cs3t015233##Cs3t054495##Cs3t127604##Cs3t174850
OG0003274	5	Cs3t044906##Cs3t062887##Cs3t082580##Cs3t152515##Cs3t162729
OG0003353	5	Cs3t030114##Cs3t044397##Cs3t051528##Cs3t083599##Cs3t142779
OG0003473	5	Cs3t006376##Cs3t007982##Cs3t074601##Cs3t143930##Cs3t156830
OG0003490	5	Cs3t001646##Cs3t037553##Cs3t089189##Cs3t100627##Cs3t111669
OG0003551	5	Cs3t058123##Cs3t075260##Cs3t105620##Cs3t113909##Cs3t135939
OG0003604	5	Cs3t002785##Cs3t038542##Cs3t153396##Cs3t158431##Cs3t173581
OG0003628	5	Cs3t002204##Cs3t048770##Cs3t099962##Cs3t128165##Cs3t152836
OG0003639	5	Cs3t001992##Cs3t032625##Cs3t098574##Cs3t110216##Cs3t164932
OG0003667	5	Cs3t018799##Cs3t039018##Cs3t049366##Cs3t056714##Cs3t057350
OG0003676	5	Cs3t054319##Cs3t059175##Cs3t086454##Cs3t101008##Cs3t165470
OG0003697	5	Cs3t003214##Cs3t038720##Cs3t061069##Cs3t098037##Cs3t173355
OG0003747	5	Cs3t005740##Cs3t006144##Cs3t008304##Cs3t013923##Cs3t148270
OG0003772	5	Cs3t055933##Cs3t061460##Cs3t077991##Cs3t129716##Cs3t160150
OG0003812	5	Cs3t022564##Cs3t032715##Cs3t038654##Cs3t158669##Cs3t161994
OG0003894	5	Cs3t068872##Cs3t085469##Cs3t113876##Cs3t137498##Cs3t160878
OG0004074	5	Cs3t013494##Cs3t031116##Cs3t040324##Cs3t127100##Cs3t127771
OG0004127	5	Cs3t020752##Cs3t041408##Cs3t044123##Cs3t104174##Cs3t149481
OG0004133	5	Cs3t036224##Cs3t047550##Cs3t102273##Cs3t153222##Cs3t158885
OG0004176	5	Cs3t028570##Cs3t047100##Cs3t057448##Cs3t063024##Cs3t138909
OG0004258	5	Cs3t026870##Cs3t044180##Cs3t052099##Cs3t067606##Cs3t093782
OG0004273	5	Cs3t045723##Cs3t053910##Cs3t059084##Cs3t147732##Cs3t163208
OG0004370	5	Cs3t009398##Cs3t015454##Cs3t053585##Cs3t094114##Cs3t099156
OG0004402	5	Cs3t018972##Cs3t019236##Cs3t030014##Cs3t074186##Cs3t108452
OG0004451	5	Cs3t063410##Cs3t129903##Cs3t137607##Cs3t173321##Cs3t176743
OG0004493	5	Cs3t001653##Cs3t061253##Cs3t066507##Cs3t068267##Cs3t143217
OG0004504	5	Cs3t015346##Cs3t018643##Cs3t095244##Cs3t096805##Cs3t147578
OG0004557	5	Cs3t000726##Cs3t015550##Cs3t057625##Cs3t073785##Cs3t127914
OG0004563	5	Cs3t006639##Cs3t013336##Cs3t026013##Cs3t084394##Cs3t122863
OG0004578	5	Cs3t022070##Cs3t048613##Cs3t058648##Cs3t145740##Cs3t159041
OG0004608	5	Cs3t037462##Cs3t078060##Cs3t120815##Cs3t121534##Cs3t125904
OG0004641	5	Cs3t033228##Cs3t034679##Cs3t041502##Cs3t051973##Cs3t098488
OG0004666	5	Cs3t018695##Cs3t022939##Cs3t041064##Cs3t066660##Cs3t127976
OG0004710	5	Cs3t056953##Cs3t065671##Cs3t069231##Cs3t091313##Cs3t163003
OG0004713	5	Cs3t003066##Cs3t009554##Cs3t077731##Cs3t109930##Cs3t131756
OG0004725	5	Cs3t032450##Cs3t093718##Cs3t123197##Cs3t124371##Cs3t168393
OG0004768	5	Cs3t016227##Cs3t026346##Cs3t063730##Cs3t086737##Cs3t094044
OG0004772	5	Cs3t051154##Cs3t055658##Cs3t056623##Cs3t084771##Cs3t130637
OG0004854	5	Cs3t004041##Cs3t072599##Cs3t133044##Cs3t146383##Cs3t167839
OG0004984	5	Cs3t033731##Cs3t047037##Cs3t073938##Cs3t121646##Cs3t136726
OG0005011	5	Cs3t069006##Cs3t085622##Cs3t105824##Cs3t132487##Cs3t144310
OG0005186	5	Cs3t004824##Cs3t030397##Cs3t047271##Cs3t122598##Cs3t132820
OG0005343	5	Cs3t060219##Cs3t112544##Cs3t121104##Cs3t129357##Cs3t129661
OG0005383	5	Cs3t008102##Cs3t043377##Cs3t090980##Cs3t131131##Cs3t139896
OG0006166	5	Cs3t026169##Cs3t055385##Cs3t085827##Cs3t091515##Cs3t121696
OG0006574	5	Cs3t011447##Cs3t066686##Cs3t127711##Cs3t155156##Cs3t163176
OG0006583	5	Cs3t058819##Cs3t066249##Cs3t132344##Cs3t148453##Cs3t169170
OG0009720	5	Cs3t002460##Cs3t039514##Cs3t088176##Cs3t117335##Cs3t130411
OG0009839	5	Cs3t032441##Cs3t116249##Cs3t116801##Cs3t125046##Cs3t144882
OG0010953	5	Cs3t024537##Cs3t090269##Cs3t116520##Cs3t127815##Cs3t157550
OG0011328	5	Cs3t014049##Cs3t056426##Cs3t085346##Cs3t176691##Cs3t178383
OG0011536	5	Cs3t001222##Cs3t016788##Cs3t044076##Cs3t122742##Cs3t123825
OG0011793	5	Cs3t006844##Cs3t007374##Cs3t008625##Cs3t059838##Cs3t099648
OG0012116	5	Cs3t033882##Cs3t042857##Cs3t051782##Cs3t113409##Cs3t173368
OG0012433	5	Cs3t036037##Cs3t048764##Cs3t074927##Cs3t083047##Cs3t154562
OG0012804	5	Cs3t050290##Cs3t081465##Cs3t084843##Cs3t147024##Cs3t163350
OG0012851	5	Cs3t003336##Cs3t026506##Cs3t045233##Cs3t104298##Cs3t107320
OG0012852	5	Cs3t008557##Cs3t030594##Cs3t041604##Cs3t065768##Cs3t163551
OG0013233	5	Cs3t022955##Cs3t072107##Cs3t088155##Cs3t136487##Cs3t141039
OG0013236	5	Cs3t002673##Cs3t045840##Cs3t053043##Cs3t135390##Cs3t166590
OG0013246	5	Cs3t059622##Cs3t076606##Cs3t091876##Cs3t110668##Cs3t141082
OG0013848	5	Cs3t011344##Cs3t012129##Cs3t033178##Cs3t034153##Cs3t048073
OG0013850	5	Cs3t014893##Cs3t025169##Cs3t052695##Cs3t065358##Cs3t108817
OG0013856	5	Cs3t025672##Cs3t040474##Cs3t058147##Cs3t064153##Cs3t083122
OG0000040	4	Cs3t037685##Cs3t107973##Cs3t125629##Cs3t126364
OG0000057	4	Cs3t072027##Cs3t082960##Cs3t114624##Cs3t115243
OG0000089	4	Cs3t042817##Cs3t057336##Cs3t125628##Cs3t143115
OG0000093	4	Cs3t020548##Cs3t028525##Cs3t044297##Cs3t099557
OG0000147	4	Cs3t050473##Cs3t089233##Cs3t128561##Cs3t140166
OG0000148	4	Cs3t011472##Cs3t087509##Cs3t089556##Cs3t178357
OG0000149	4	Cs3t058407##Cs3t073346##Cs3t075756##Cs3t085806
OG0000163	4	Cs3t000225##Cs3t020719##Cs3t024874##Cs3t133237
OG0000172	4	Cs3t037999##Cs3t144254##Cs3t164186##Cs3t165790
OG0000187	4	Cs3t030197##Cs3t123099##Cs3t123129##Cs3t158320
OG0000190	4	Cs3t010782##Cs3t051844##Cs3t102817##Cs3t115606
OG0000198	4	Cs3t022567##Cs3t028978##Cs3t046336##Cs3t047499
OG0000209	4	Cs3t027238##Cs3t096301##Cs3t105062##Cs3t142889
OG0000219	4	Cs3t020051##Cs3t051531##Cs3t068710##Cs3t157352
OG0000227	4	Cs3t008763##Cs3t010050##Cs3t046520##Cs3t080306
OG0000258	4	Cs3t021012##Cs3t090324##Cs3t131608##Cs3t156311
OG0000271	4	Cs3t005734##Cs3t026490##Cs3t141506##Cs3t149640
OG0000291	4	Cs3t030483##Cs3t063161##Cs3t078561##Cs3t088030
OG0000304	4	Cs3t009657##Cs3t022508##Cs3t078373##Cs3t106808
OG0000315	4	Cs3t018257##Cs3t026472##Cs3t036593##Cs3t136262
OG0000316	4	Cs3t017969##Cs3t081014##Cs3t110247##Cs3t173028
OG0000323	4	Cs3t010867##Cs3t054922##Cs3t064340##Cs3t165379
OG0000324	4	Cs3t019513##Cs3t021077##Cs3t085888##Cs3t090141
OG0000328	4	Cs3t004684##Cs3t008071##Cs3t062274##Cs3t077953
OG0000352	4	Cs3t050062##Cs3t060031##Cs3t062950##Cs3t063856
OG0000363	4	Cs3t017900##Cs3t052229##Cs3t067836##Cs3t141247
OG0000373	4	Cs3t049001##Cs3t072486##Cs3t076660##Cs3t100914
OG0000375	4	Cs3t018264##Cs3t031962##Cs3t074071##Cs3t094903
OG0000384	4	Cs3t027656##Cs3t038071##Cs3t140229##Cs3t163955
OG0000386	4	Cs3t018327##Cs3t052015##Cs3t113347##Cs3t159418
OG0000388	4	Cs3t067116##Cs3t070975##Cs3t090058##Cs3t175884
OG0000389	4	Cs3t006405##Cs3t062912##Cs3t102217##Cs3t146735
OG0000390	4	Cs3t062275##Cs3t143122##Cs3t173027##Cs3t177061
OG0000391	4	Cs3t054409##Cs3t068487##Cs3t134289##Cs3t160857
OG0000402	4	Cs3t042395##Cs3t094560##Cs3t136281##Cs3t177270
OG0000403	4	Cs3t036050##Cs3t037708##Cs3t051570##Cs3t171451
OG0000406	4	Cs3t000752##Cs3t034493##Cs3t040785##Cs3t151082
OG0000407	4	Cs3t016632##Cs3t063647##Cs3t093857##Cs3t110667
OG0000408	4	Cs3t003400##Cs3t012239##Cs3t113237##Cs3t166848
OG0000411	4	Cs3t031783##Cs3t049008##Cs3t143865##Cs3t159241
OG0000416	4	Cs3t003970##Cs3t077078##Cs3t164597##Cs3t171481
OG0000425	4	Cs3t074926##Cs3t108838##Cs3t117371##Cs3t173774
OG0000430	4	Cs3t006669##Cs3t010759##Cs3t026179##Cs3t029430
OG0000437	4	Cs3t000489##Cs3t035890##Cs3t080831##Cs3t121890
OG0000448	4	Cs3t015466##Cs3t055441##Cs3t061509##Cs3t062889
OG0000450	4	Cs3t000652##Cs3t032520##Cs3t095929##Cs3t162738
OG0000463	4	Cs3t009529##Cs3t028733##Cs3t072333##Cs3t172160
OG0000469	4	Cs3t017427##Cs3t043516##Cs3t094181##Cs3t171620
OG0000470	4	Cs3t003225##Cs3t016698##Cs3t046715##Cs3t139521
OG0000479	4	Cs3t031769##Cs3t041622##Cs3t083741##Cs3t112991
OG0000495	4	Cs3t051654##Cs3t086142##Cs3t101854##Cs3t132359
OG0000497	4	Cs3t080163##Cs3t089082##Cs3t121786##Cs3t166698
OG0000502	4	Cs3t001565##Cs3t059575##Cs3t088262##Cs3t126054
OG0000507	4	Cs3t011689##Cs3t014576##Cs3t122808##Cs3t133849
OG0000513	4	Cs3t016330##Cs3t042296##Cs3t055041##Cs3t166670
OG0000521	4	Cs3t040552##Cs3t045329##Cs3t135238##Cs3t137508
OG0000531	4	Cs3t042032##Cs3t067819##Cs3t104209##Cs3t168989
OG0000538	4	Cs3t005480##Cs3t072552##Cs3t102008##Cs3t168480
OG0000545	4	Cs3t001182##Cs3t141380##Cs3t169397##Cs3t175052
OG0000560	4	Cs3t017823##Cs3t039524##Cs3t045520##Cs3t148660
OG0000562	4	Cs3t019023##Cs3t118344##Cs3t148585##Cs3t155305
OG0000565	4	Cs3t029059##Cs3t048084##Cs3t052842##Cs3t085488
OG0000566	4	Cs3t029712##Cs3t090705##Cs3t107367##Cs3t116496
OG0000599	4	Cs3t009278##Cs3t010888##Cs3t138970##Cs3t142547
OG0000610	4	Cs3t040303##Cs3t047482##Cs3t154991##Cs3t160834
OG0000613	4	Cs3t040181##Cs3t040871##Cs3t103516##Cs3t156164
OG0000616	4	Cs3t003799##Cs3t081480##Cs3t088459##Cs3t092685
OG0000617	4	Cs3t046759##Cs3t112221##Cs3t130836##Cs3t161907
OG0000619	4	Cs3t022813##Cs3t075639##Cs3t082723##Cs3t105598
OG0000626	4	Cs3t021282##Cs3t062945##Cs3t164454##Cs3t165016
OG0000629	4	Cs3t045379##Cs3t055294##Cs3t142128##Cs3t166446
OG0000638	4	Cs3t017849##Cs3t024134##Cs3t083837##Cs3t157585
OG0000642	4	Cs3t066491##Cs3t074118##Cs3t114934##Cs3t120716
OG0000650	4	Cs3t069414##Cs3t069903##Cs3t139870##Cs3t157252
OG0000654	4	Cs3t020772##Cs3t063968##Cs3t093356##Cs3t138536
OG0000655	4	Cs3t008384##Cs3t012743##Cs3t023357##Cs3t069076
OG0000668	4	Cs3t043391##Cs3t081594##Cs3t089585##Cs3t147615
OG0000673	4	Cs3t078519##Cs3t101668##Cs3t102877##Cs3t138373
OG0000677	4	Cs3t015401##Cs3t093174##Cs3t132220##Cs3t177343
OG0000679	4	Cs3t037897##Cs3t077283##Cs3t128689##Cs3t144607
OG0000684	4	Cs3t105962##Cs3t128535##Cs3t162720##Cs3t169484
OG0000689	4	Cs3t022015##Cs3t046910##Cs3t106920##Cs3t127252
OG0000691	4	Cs3t076207##Cs3t116843##Cs3t117710##Cs3t127630
OG0000698	4	Cs3t044534##Cs3t126972##Cs3t138219##Cs3t152349
OG0000700	4	Cs3t018911##Cs3t071740##Cs3t074652##Cs3t125125
OG0000702	4	Cs3t044043##Cs3t061711##Cs3t068085##Cs3t143498
OG0000712	4	Cs3t047121##Cs3t065391##Cs3t098265##Cs3t151181
OG0000739	4	Cs3t047555##Cs3t050643##Cs3t134186##Cs3t161036
OG0000741	4	Cs3t001517##Cs3t088891##Cs3t093232##Cs3t104917
OG0000761	4	Cs3t107007##Cs3t118956##Cs3t164939##Cs3t168742
OG0000766	4	Cs3t056280##Cs3t113272##Cs3t151994##Cs3t169955
OG0000767	4	Cs3t089628##Cs3t126650##Cs3t137727##Cs3t143467
OG0000785	4	Cs3t005710##Cs3t029881##Cs3t110103##Cs3t149263
OG0000790	4	Cs3t014279##Cs3t020094##Cs3t101367##Cs3t146360
OG0000799	4	Cs3t001152##Cs3t002466##Cs3t017490##Cs3t100663
OG0000803	4	Cs3t022300##Cs3t063913##Cs3t098045##Cs3t154353
OG0000804	4	Cs3t073439##Cs3t143639##Cs3t154594##Cs3t155003
OG0000812	4	Cs3t034850##Cs3t061797##Cs3t106746##Cs3t146417
OG0000827	4	Cs3t077583##Cs3t088723##Cs3t109457##Cs3t174091
OG0000838	4	Cs3t039768##Cs3t064685##Cs3t143151##Cs3t165751
OG0000852	4	Cs3t070513##Cs3t095982##Cs3t160606##Cs3t177245
OG0000854	4	Cs3t010224##Cs3t033573##Cs3t052512##Cs3t108062
OG0000862	4	Cs3t030403##Cs3t041620##Cs3t083466##Cs3t126658
OG0000872	4	Cs3t000978##Cs3t004756##Cs3t160824##Cs3t163422
OG0000883	4	Cs3t024562##Cs3t090748##Cs3t105182##Cs3t156917
OG0000885	4	Cs3t081230##Cs3t124561##Cs3t124849##Cs3t166117
OG0000913	4	Cs3t050583##Cs3t053488##Cs3t112769##Cs3t167890
OG0000917	4	Cs3t004005##Cs3t013220##Cs3t060453##Cs3t133931
OG0000929	4	Cs3t002749##Cs3t095951##Cs3t116864##Cs3t134988
OG0000950	4	Cs3t064002##Cs3t134124##Cs3t147011##Cs3t151977
OG0000953	4	Cs3t033386##Cs3t051452##Cs3t069687##Cs3t095188
OG0000957	4	Cs3t046920##Cs3t114838##Cs3t137890##Cs3t166988
OG0000963	4	Cs3t005452##Cs3t044066##Cs3t056211##Cs3t171329
OG0000984	4	Cs3t017748##Cs3t020095##Cs3t104119##Cs3t143862
OG0001001	4	Cs3t032142##Cs3t073328##Cs3t094951##Cs3t158789
OG0001010	4	Cs3t070129##Cs3t080257##Cs3t146969##Cs3t147410
OG0001012	4	Cs3t033468##Cs3t052696##Cs3t088020##Cs3t114296
OG0001017	4	Cs3t048822##Cs3t084503##Cs3t096919##Cs3t145756
OG0001058	4	Cs3t007717##Cs3t056039##Cs3t107098##Cs3t107839
OG0001059	4	Cs3t043553##Cs3t053058##Cs3t090142##Cs3t149095
OG0001100	4	Cs3t054833##Cs3t076300##Cs3t106110##Cs3t160631
OG0001107	4	Cs3t001398##Cs3t010346##Cs3t071058##Cs3t109674
OG0001123	4	Cs3t026396##Cs3t038742##Cs3t040112##Cs3t043408
OG0001150	4	Cs3t010695##Cs3t097276##Cs3t161213##Cs3t167876
OG0001155	4	Cs3t020093##Cs3t084177##Cs3t091390##Cs3t164996
OG0001161	4	Cs3t023976##Cs3t032911##Cs3t090792##Cs3t140934
OG0001162	4	Cs3t076187##Cs3t084382##Cs3t090069##Cs3t176058
OG0001170	4	Cs3t029785##Cs3t062873##Cs3t072198##Cs3t096367
OG0001173	4	Cs3t057364##Cs3t083426##Cs3t135565##Cs3t153735
OG0001175	4	Cs3t059832##Cs3t107594##Cs3t123629##Cs3t126477
OG0001177	4	Cs3t046475##Cs3t071188##Cs3t147714##Cs3t176465
OG0001178	4	Cs3t028702##Cs3t104961##Cs3t107581##Cs3t171547
OG0001180	4	Cs3t001987##Cs3t024494##Cs3t091269##Cs3t101268
OG0001198	4	Cs3t005125##Cs3t035162##Cs3t077202##Cs3t167695
OG0001199	4	Cs3t044603##Cs3t083066##Cs3t106414##Cs3t177432
OG0001210	4	Cs3t078294##Cs3t140630##Cs3t147707##Cs3t168748
OG0001219	4	Cs3t008693##Cs3t062173##Cs3t114871##Cs3t126993
OG0001225	4	Cs3t003251##Cs3t003797##Cs3t025789##Cs3t106328
OG0001230	4	Cs3t111486##Cs3t129851##Cs3t167427##Cs3t178396
OG0001236	4	Cs3t030411##Cs3t045419##Cs3t089660##Cs3t152004
OG0001241	4	Cs3t052503##Cs3t062212##Cs3t124403##Cs3t133049
OG0001261	4	Cs3t000647##Cs3t029447##Cs3t052897##Cs3t091232
OG0001263	4	Cs3t062077##Cs3t064765##Cs3t090315##Cs3t099533
OG0001264	4	Cs3t016255##Cs3t074879##Cs3t100434##Cs3t170507
OG0001271	4	Cs3t010318##Cs3t031597##Cs3t108809##Cs3t159559
OG0001275	4	Cs3t002393##Cs3t057040##Cs3t132869##Cs3t150469
OG0001294	4	Cs3t010987##Cs3t013640##Cs3t030980##Cs3t090638
OG0001323	4	Cs3t080129##Cs3t115513##Cs3t144631##Cs3t163647
OG0001333	4	Cs3t061854##Cs3t079208##Cs3t109731##Cs3t166713
OG0001335	4	Cs3t039242##Cs3t066493##Cs3t089207##Cs3t165274
OG0001337	4	Cs3t004812##Cs3t045551##Cs3t058300##Cs3t166783
OG0001341	4	Cs3t028685##Cs3t112503##Cs3t131446##Cs3t178368
OG0001347	4	Cs3t049889##Cs3t090146##Cs3t115583##Cs3t132700
OG0001350	4	Cs3t055190##Cs3t067883##Cs3t097382##Cs3t120447
OG0001355	4	Cs3t054017##Cs3t135648##Cs3t152066##Cs3t158099
OG0001369	4	Cs3t076597##Cs3t085684##Cs3t090421##Cs3t157857
OG0001373	4	Cs3t004350##Cs3t063108##Cs3t071353##Cs3t073480
OG0001375	4	Cs3t086687##Cs3t114683##Cs3t166429##Cs3t171398
OG0001382	4	Cs3t030584##Cs3t086206##Cs3t103522##Cs3t168456
OG0001392	4	Cs3t031999##Cs3t037532##Cs3t054085##Cs3t103497
OG0001406	4	Cs3t027925##Cs3t070865##Cs3t155467##Cs3t155513
OG0001407	4	Cs3t036689##Cs3t048278##Cs3t063387##Cs3t072606
OG0001430	4	Cs3t003569##Cs3t004454##Cs3t013028##Cs3t085121
OG0001435	4	Cs3t002580##Cs3t049781##Cs3t091829##Cs3t108854
OG0001445	4	Cs3t043572##Cs3t064901##Cs3t132021##Cs3t171562
OG0001446	4	Cs3t031052##Cs3t061153##Cs3t086747##Cs3t134717
OG0001455	4	Cs3t023310##Cs3t057406##Cs3t082829##Cs3t157835
OG0001457	4	Cs3t020013##Cs3t136391##Cs3t136944##Cs3t173152
OG0001465	4	Cs3t017788##Cs3t022355##Cs3t072293##Cs3t089472
OG0001471	4	Cs3t029241##Cs3t118952##Cs3t169036##Cs3t169600
OG0001482	4	Cs3t018076##Cs3t044622##Cs3t080330##Cs3t100784
OG0001484	4	Cs3t000103##Cs3t083223##Cs3t111378##Cs3t119737
OG0001510	4	Cs3t064062##Cs3t084267##Cs3t095869##Cs3t111876
OG0001529	4	Cs3t020931##Cs3t031988##Cs3t076318##Cs3t119518
OG0001538	4	Cs3t012076##Cs3t067366##Cs3t094563##Cs3t143206
OG0001540	4	Cs3t030291##Cs3t079630##Cs3t130584##Cs3t159886
OG0001546	4	Cs3t041824##Cs3t054978##Cs3t156572##Cs3t164878
OG0001551	4	Cs3t023091##Cs3t076503##Cs3t105008##Cs3t171772
OG0001556	4	Cs3t001905##Cs3t052092##Cs3t085861##Cs3t140040
OG0001558	4	Cs3t042644##Cs3t058815##Cs3t106530##Cs3t163238
OG0001564	4	Cs3t058761##Cs3t084013##Cs3t089578##Cs3t172780
OG0001570	4	Cs3t022429##Cs3t055288##Cs3t064233##Cs3t085115
OG0001586	4	Cs3t060782##Cs3t079732##Cs3t091813##Cs3t116653
OG0001594	4	Cs3t058806##Cs3t064150##Cs3t107568##Cs3t175953
OG0001612	4	Cs3t004809##Cs3t039761##Cs3t067645##Cs3t112383
OG0001614	4	Cs3t003434##Cs3t017620##Cs3t032171##Cs3t141783
OG0001616	4	Cs3t011338##Cs3t015000##Cs3t021779##Cs3t116429
OG0001618	4	Cs3t027263##Cs3t103851##Cs3t125427##Cs3t137268
OG0001629	4	Cs3t012893##Cs3t044200##Cs3t066330##Cs3t086733
OG0001632	4	Cs3t056331##Cs3t090182##Cs3t124706##Cs3t134226
OG0001635	4	Cs3t063375##Cs3t075287##Cs3t112143##Cs3t170495
OG0001640	4	Cs3t009618##Cs3t016496##Cs3t065111##Cs3t146664
OG0001645	4	Cs3t021873##Cs3t061455##Cs3t152558##Cs3t158358
OG0001646	4	Cs3t001977##Cs3t035475##Cs3t071761##Cs3t086046
OG0001655	4	Cs3t039439##Cs3t055649##Cs3t069938##Cs3t076555
OG0001687	4	Cs3t024076##Cs3t065470##Cs3t105814##Cs3t123957
OG0001688	4	Cs3t027524##Cs3t099284##Cs3t104537##Cs3t146904
OG0001698	4	Cs3t071045##Cs3t090481##Cs3t124818##Cs3t156100
OG0001701	4	Cs3t026045##Cs3t037653##Cs3t084690##Cs3t092739
OG0001713	4	Cs3t015412##Cs3t015566##Cs3t039431##Cs3t080559
OG0001724	4	Cs3t010134##Cs3t022583##Cs3t071406##Cs3t173954
OG0001729	4	Cs3t027136##Cs3t049187##Cs3t057851##Cs3t139630
OG0001731	4	Cs3t004963##Cs3t048967##Cs3t112438##Cs3t157815
OG0001734	4	Cs3t059817##Cs3t157198##Cs3t158088##Cs3t165243
OG0001735	4	Cs3t072932##Cs3t104822##Cs3t113754##Cs3t153309
OG0001737	4	Cs3t005882##Cs3t025113##Cs3t075364##Cs3t145991
OG0001738	4	Cs3t052885##Cs3t057141##Cs3t092469##Cs3t151563
OG0001740	4	Cs3t006479##Cs3t011081##Cs3t034824##Cs3t154335
OG0001745	4	Cs3t006659##Cs3t054834##Cs3t094750##Cs3t171360
OG0001748	4	Cs3t019260##Cs3t057048##Cs3t095720##Cs3t144901
OG0001752	4	Cs3t000049##Cs3t030778##Cs3t031413##Cs3t168363
OG0001813	4	Cs3t041906##Cs3t065380##Cs3t104564##Cs3t122822
OG0001815	4	Cs3t076585##Cs3t083404##Cs3t101024##Cs3t103611
OG0001842	4	Cs3t001879##Cs3t072060##Cs3t077954##Cs3t153657
OG0001858	4	Cs3t000941##Cs3t015789##Cs3t037794##Cs3t065574
OG0001880	4	Cs3t071345##Cs3t078625##Cs3t125758##Cs3t141679
OG0001889	4	Cs3t002334##Cs3t014965##Cs3t138845##Cs3t153931
OG0001890	4	Cs3t015867##Cs3t063479##Cs3t071551##Cs3t142423
OG0001901	4	Cs3t024586##Cs3t039408##Cs3t053359##Cs3t136876
OG0001925	4	Cs3t026016##Cs3t042544##Cs3t123525##Cs3t144527
OG0001933	4	Cs3t015852##Cs3t038789##Cs3t046752##Cs3t048143
OG0001940	4	Cs3t060355##Cs3t124278##Cs3t149727##Cs3t172935
OG0001944	4	Cs3t014014##Cs3t045467##Cs3t106172##Cs3t168252
OG0001958	4	Cs3t003468##Cs3t038637##Cs3t146970##Cs3t167689
OG0001964	4	Cs3t070572##Cs3t071596##Cs3t078706##Cs3t123966
OG0001978	4	Cs3t000510##Cs3t074235##Cs3t088038##Cs3t142959
OG0002018	4	Cs3t031655##Cs3t056065##Cs3t102227##Cs3t158819
OG0002032	4	Cs3t006573##Cs3t022443##Cs3t110987##Cs3t139146
OG0002068	4	Cs3t005052##Cs3t080795##Cs3t109010##Cs3t158437
OG0002080	4	Cs3t161872##Cs3t171653##Cs3t175345##Cs3t176730
OG0002088	4	Cs3t074511##Cs3t098849##Cs3t106267##Cs3t171465
OG0002099	4	Cs3t043075##Cs3t075565##Cs3t103440##Cs3t104443
OG0002105	4	Cs3t002821##Cs3t056772##Cs3t117043##Cs3t177701
OG0002116	4	Cs3t011661##Cs3t057838##Cs3t149961##Cs3t162714
OG0002134	4	Cs3t005688##Cs3t021738##Cs3t059094##Cs3t098545
OG0002136	4	Cs3t013330##Cs3t085972##Cs3t111981##Cs3t164924
OG0002139	4	Cs3t069380##Cs3t143179##Cs3t143428##Cs3t169326
OG0002141	4	Cs3t026135##Cs3t046247##Cs3t053900##Cs3t116227
OG0002166	4	Cs3t005761##Cs3t013754##Cs3t113646##Cs3t123211
OG0002181	4	Cs3t008031##Cs3t013271##Cs3t049094##Cs3t082332
OG0002207	4	Cs3t000381##Cs3t017762##Cs3t125716##Cs3t135455
OG0002208	4	Cs3t079022##Cs3t095407##Cs3t129770##Cs3t133987
OG0002213	4	Cs3t001294##Cs3t024118##Cs3t077980##Cs3t160509
OG0002228	4	Cs3t108034##Cs3t134526##Cs3t168816##Cs3t169541
OG0002239	4	Cs3t032395##Cs3t049519##Cs3t078711##Cs3t146625
OG0002254	4	Cs3t009552##Cs3t050898##Cs3t145802##Cs3t178329
OG0002275	4	Cs3t023055##Cs3t104686##Cs3t112733##Cs3t145523
OG0002278	4	Cs3t009449##Cs3t076647##Cs3t085611##Cs3t161810
OG0002292	4	Cs3t044711##Cs3t048206##Cs3t062044##Cs3t087931
OG0002319	4	Cs3t039948##Cs3t099767##Cs3t104602##Cs3t124373
OG0002327	4	Cs3t035502##Cs3t072271##Cs3t134524##Cs3t139917
OG0002358	4	Cs3t000997##Cs3t007452##Cs3t038511##Cs3t174228
OG0002360	4	Cs3t007632##Cs3t053753##Cs3t072848##Cs3t134982
OG0002362	4	Cs3t035072##Cs3t100717##Cs3t109001##Cs3t138864
OG0002372	4	Cs3t084909##Cs3t089032##Cs3t090143##Cs3t113895
OG0002381	4	Cs3t015846##Cs3t099227##Cs3t119903##Cs3t153203
OG0002384	4	Cs3t007715##Cs3t073004##Cs3t150753##Cs3t173839
OG0002386	4	Cs3t018444##Cs3t048044##Cs3t086998##Cs3t089814
OG0002392	4	Cs3t094542##Cs3t099245##Cs3t133596##Cs3t171071
OG0002422	4	Cs3t091028##Cs3t093692##Cs3t110736##Cs3t119031
OG0002439	4	Cs3t064354##Cs3t089240##Cs3t152217##Cs3t170633
OG0002450	4	Cs3t028992##Cs3t030771##Cs3t062089##Cs3t088827
OG0002452	4	Cs3t022789##Cs3t066579##Cs3t145896##Cs3t155635
OG0002469	4	Cs3t054126##Cs3t062091##Cs3t064176##Cs3t091481
OG0002470	4	Cs3t014013##Cs3t041081##Cs3t146130##Cs3t150231
OG0002484	4	Cs3t035383##Cs3t047620##Cs3t123118##Cs3t153669
OG0002493	4	Cs3t085638##Cs3t112684##Cs3t133922##Cs3t166501
OG0002498	4	Cs3t052279##Cs3t063536##Cs3t126063##Cs3t139555
OG0002522	4	Cs3t006184##Cs3t054638##Cs3t074446##Cs3t092517
OG0002528	4	Cs3t006803##Cs3t008221##Cs3t027450##Cs3t144713
OG0002543	4	Cs3t005332##Cs3t030923##Cs3t094620##Cs3t129400
OG0002558	4	Cs3t002054##Cs3t002307##Cs3t033893##Cs3t123397
OG0002562	4	Cs3t013142##Cs3t122435##Cs3t167332##Cs3t177126
OG0002577	4	Cs3t033493##Cs3t086974##Cs3t118937##Cs3t162311
OG0002580	4	Cs3t066459##Cs3t078229##Cs3t098720##Cs3t163722
OG0002583	4	Cs3t002972##Cs3t009230##Cs3t046909##Cs3t090873
OG0002586	4	Cs3t032324##Cs3t085681##Cs3t176015##Cs3t177490
OG0002594	4	Cs3t031487##Cs3t051489##Cs3t052076##Cs3t101411
OG0002609	4	Cs3t064400##Cs3t086222##Cs3t116276##Cs3t123317
OG0002616	4	Cs3t056721##Cs3t093283##Cs3t119570##Cs3t150538
OG0002621	4	Cs3t024759##Cs3t147378##Cs3t158261##Cs3t175878
OG0002647	4	Cs3t056620##Cs3t096558##Cs3t109238##Cs3t171808
OG0002666	4	Cs3t006069##Cs3t032468##Cs3t048264##Cs3t112409
OG0002672	4	Cs3t080725##Cs3t089535##Cs3t089918##Cs3t176421
OG0002698	4	Cs3t004810##Cs3t039809##Cs3t060637##Cs3t108218
OG0002700	4	Cs3t008751##Cs3t071721##Cs3t099758##Cs3t138796
OG0002713	4	Cs3t000028##Cs3t010820##Cs3t015248##Cs3t017316
OG0002714	4	Cs3t003496##Cs3t014356##Cs3t016518##Cs3t061946
OG0002740	4	Cs3t021046##Cs3t067661##Cs3t075351##Cs3t160177
OG0002743	4	Cs3t013154##Cs3t020622##Cs3t033203##Cs3t143732
OG0002751	4	Cs3t012813##Cs3t029774##Cs3t070503##Cs3t100713
OG0002790	4	Cs3t002683##Cs3t036450##Cs3t111285##Cs3t134727
OG0002814	4	Cs3t078552##Cs3t158042##Cs3t167834##Cs3t171245
OG0002817	4	Cs3t084750##Cs3t097230##Cs3t112458##Cs3t115379
OG0002819	4	Cs3t046416##Cs3t079236##Cs3t118777##Cs3t121343
OG0002824	4	Cs3t023905##Cs3t027955##Cs3t073037##Cs3t092312
OG0002837	4	Cs3t023779##Cs3t053312##Cs3t097959##Cs3t175387
OG0002853	4	Cs3t005405##Cs3t008933##Cs3t100144##Cs3t143003
OG0002855	4	Cs3t026995##Cs3t044544##Cs3t061607##Cs3t102894
OG0002867	4	Cs3t088405##Cs3t088737##Cs3t128433##Cs3t142781
OG0002939	4	Cs3t040147##Cs3t061724##Cs3t131390##Cs3t154695
OG0002955	4	Cs3t070912##Cs3t083866##Cs3t096487##Cs3t145844
OG0002956	4	Cs3t026633##Cs3t030323##Cs3t100556##Cs3t137370
OG0002957	4	Cs3t025709##Cs3t040329##Cs3t066771##Cs3t081168
OG0002986	4	Cs3t024875##Cs3t043557##Cs3t115002##Cs3t129900
OG0003038	4	Cs3t012321##Cs3t072150##Cs3t088283##Cs3t094047
OG0003040	4	Cs3t038042##Cs3t064041##Cs3t125711##Cs3t174671
OG0003105	4	Cs3t009639##Cs3t030846##Cs3t062778##Cs3t080015
OG0003114	4	Cs3t040789##Cs3t062505##Cs3t071987##Cs3t157570
OG0003140	4	Cs3t019366##Cs3t064638##Cs3t067221##Cs3t068252
OG0003147	4	Cs3t031889##Cs3t053691##Cs3t085918##Cs3t134667
OG0003152	4	Cs3t015150##Cs3t031894##Cs3t094413##Cs3t130934
OG0003153	4	Cs3t034229##Cs3t053254##Cs3t112593##Cs3t162680
OG0003157	4	Cs3t006501##Cs3t093247##Cs3t119857##Cs3t121250
OG0003179	4	Cs3t005457##Cs3t022318##Cs3t087849##Cs3t088839
OG0003180	4	Cs3t022245##Cs3t038836##Cs3t054775##Cs3t158023
OG0003185	4	Cs3t005530##Cs3t007718##Cs3t084700##Cs3t090753
OG0003196	4	Cs3t005793##Cs3t052426##Cs3t146369##Cs3t169940
OG0003200	4	Cs3t028660##Cs3t060257##Cs3t072306##Cs3t080872
OG0003218	4	Cs3t038853##Cs3t100752##Cs3t116873##Cs3t168987
OG0003222	4	Cs3t034098##Cs3t087077##Cs3t122484##Cs3t161779
OG0003232	4	Cs3t111636##Cs3t167831##Cs3t169851##Cs3t177549
OG0003233	4	Cs3t022925##Cs3t061127##Cs3t067227##Cs3t069419
OG0003248	4	Cs3t072920##Cs3t075010##Cs3t090387##Cs3t128332
OG0003272	4	Cs3t029929##Cs3t116655##Cs3t146531##Cs3t159138
OG0003288	4	Cs3t037040##Cs3t078984##Cs3t122179##Cs3t160740
OG0003299	4	Cs3t000599##Cs3t012312##Cs3t044436##Cs3t089697
OG0003316	4	Cs3t056462##Cs3t111973##Cs3t117150##Cs3t156931
OG0003336	4	Cs3t090691##Cs3t103821##Cs3t139632##Cs3t174140
OG0003365	4	Cs3t030893##Cs3t092774##Cs3t121469##Cs3t126342
OG0003393	4	Cs3t020632##Cs3t089643##Cs3t089754##Cs3t118031
OG0003398	4	Cs3t051496##Cs3t056271##Cs3t064162##Cs3t088909
OG0003402	4	Cs3t023873##Cs3t088940##Cs3t100823##Cs3t105812
OG0003480	4	Cs3t038234##Cs3t046878##Cs3t069337##Cs3t106933
OG0003492	4	Cs3t004021##Cs3t019546##Cs3t137838##Cs3t143097
OG0003495	4	Cs3t003252##Cs3t033669##Cs3t098469##Cs3t154800
OG0003505	4	Cs3t018778##Cs3t033030##Cs3t157444##Cs3t175089
OG0003528	4	Cs3t095560##Cs3t117206##Cs3t128283##Cs3t157133
OG0003569	4	Cs3t037193##Cs3t040843##Cs3t088247##Cs3t089658
OG0003642	4	Cs3t002069##Cs3t013796##Cs3t029205##Cs3t080899
OG0003677	4	Cs3t018407##Cs3t031246##Cs3t117458##Cs3t147217
OG0003681	4	Cs3t000052##Cs3t075221##Cs3t170494##Cs3t178186
OG0003703	4	Cs3t010162##Cs3t097855##Cs3t122784##Cs3t172948
OG0003739	4	Cs3t070146##Cs3t086190##Cs3t093376##Cs3t100838
OG0003740	4	Cs3t068596##Cs3t078136##Cs3t163663##Cs3t164106
OG0003762	4	Cs3t009068##Cs3t026469##Cs3t087202##Cs3t122643
OG0003815	4	Cs3t007314##Cs3t019071##Cs3t023514##Cs3t172800
OG0003829	4	Cs3t009328##Cs3t063897##Cs3t088664##Cs3t127097
OG0003832	4	Cs3t088311##Cs3t090578##Cs3t151542##Cs3t165266
OG0003836	4	Cs3t022239##Cs3t113705##Cs3t151866##Cs3t154082
OG0003844	4	Cs3t027159##Cs3t037924##Cs3t059641##Cs3t129189
OG0003859	4	Cs3t060508##Cs3t061371##Cs3t064828##Cs3t072325
OG0003883	4	Cs3t084363##Cs3t113930##Cs3t156752##Cs3t171718
OG0003940	4	Cs3t006521##Cs3t047372##Cs3t078234##Cs3t149689
OG0003957	4	Cs3t109947##Cs3t126823##Cs3t150509##Cs3t177641
OG0003964	4	Cs3t036735##Cs3t077704##Cs3t093481##Cs3t161774
OG0003973	4	Cs3t004567##Cs3t015022##Cs3t040142##Cs3t124855
OG0003983	4	Cs3t008274##Cs3t062037##Cs3t070020##Cs3t125382
OG0004001	4	Cs3t019896##Cs3t020987##Cs3t122859##Cs3t146196
OG0004022	4	Cs3t056804##Cs3t103029##Cs3t134443##Cs3t138551
OG0004023	4	Cs3t112018##Cs3t113478##Cs3t134206##Cs3t137239
OG0004025	4	Cs3t063907##Cs3t085662##Cs3t089139##Cs3t150573
OG0004033	4	Cs3t069755##Cs3t141291##Cs3t146089##Cs3t175135
OG0004038	4	Cs3t031768##Cs3t105006##Cs3t136756##Cs3t142357
OG0004068	4	Cs3t012621##Cs3t035911##Cs3t045880##Cs3t090694
OG0004086	4	Cs3t015576##Cs3t053197##Cs3t060953##Cs3t110609
OG0004095	4	Cs3t000665##Cs3t035812##Cs3t049703##Cs3t112624
OG0004100	4	Cs3t034130##Cs3t067854##Cs3t126966##Cs3t176796
OG0004101	4	Cs3t021741##Cs3t039132##Cs3t040721##Cs3t097036
OG0004118	4	Cs3t045903##Cs3t055189##Cs3t094514##Cs3t123977
OG0004131	4	Cs3t060894##Cs3t071096##Cs3t096006##Cs3t177917
OG0004175	4	Cs3t086775##Cs3t110011##Cs3t139944##Cs3t168269
OG0004191	4	Cs3t005638##Cs3t015547##Cs3t022412##Cs3t025493
OG0004265	4	Cs3t043012##Cs3t120205##Cs3t133911##Cs3t157279
OG0004272	4	Cs3t046078##Cs3t119434##Cs3t129475##Cs3t165736
OG0004324	4	Cs3t001254##Cs3t007854##Cs3t057987##Cs3t131061
OG0004331	4	Cs3t015099##Cs3t026480##Cs3t049501##Cs3t109841
OG0004348	4	Cs3t022327##Cs3t032677##Cs3t032694##Cs3t084854
OG0004389	4	Cs3t027688##Cs3t106611##Cs3t111754##Cs3t166632
OG0004394	4	Cs3t043229##Cs3t101913##Cs3t125275##Cs3t149132
OG0004420	4	Cs3t062280##Cs3t080506##Cs3t095353##Cs3t149618
OG0004483	4	Cs3t039121##Cs3t080758##Cs3t106192##Cs3t129846
OG0004490	4	Cs3t031142##Cs3t077137##Cs3t090258##Cs3t096258
OG0004543	4	Cs3t001065##Cs3t015738##Cs3t076719##Cs3t138716
OG0004560	4	Cs3t021074##Cs3t128224##Cs3t143790##Cs3t172939
OG0004566	4	Cs3t012362##Cs3t015800##Cs3t052136##Cs3t087161
OG0004654	4	Cs3t028848##Cs3t050039##Cs3t094004##Cs3t166548
OG0004683	4	Cs3t030853##Cs3t102608##Cs3t160646##Cs3t178284
OG0004728	4	Cs3t046292##Cs3t064674##Cs3t130908##Cs3t158353
OG0004731	4	Cs3t067959##Cs3t095812##Cs3t099103##Cs3t104665
OG0004769	4	Cs3t050855##Cs3t140531##Cs3t160140##Cs3t171013
OG0004786	4	Cs3t008426##Cs3t053509##Cs3t062837##Cs3t153298
OG0004791	4	Cs3t009472##Cs3t014570##Cs3t080116##Cs3t126007
OG0004920	4	Cs3t012571##Cs3t069848##Cs3t115405##Cs3t133242
OG0004982	4	Cs3t057156##Cs3t065117##Cs3t070819##Cs3t102423
OG0005018	4	Cs3t035065##Cs3t059752##Cs3t080771##Cs3t103209
OG0005041	4	Cs3t008993##Cs3t013677##Cs3t069202##Cs3t095113
OG0005082	4	Cs3t015020##Cs3t068508##Cs3t105992##Cs3t170729
OG0005172	4	Cs3t012796##Cs3t060604##Cs3t086453##Cs3t161761
OG0005243	4	Cs3t005713##Cs3t093344##Cs3t121263##Cs3t149317
OG0005279	4	Cs3t012680##Cs3t029408##Cs3t093843##Cs3t140656
OG0005314	4	Cs3t000313##Cs3t016564##Cs3t042748##Cs3t169555
OG0005363	4	Cs3t044684##Cs3t141727##Cs3t154596##Cs3t163460
OG0005388	4	Cs3t005201##Cs3t040502##Cs3t086088##Cs3t089772
OG0005420	4	Cs3t066184##Cs3t090641##Cs3t123468##Cs3t161512
OG0005426	4	Cs3t072104##Cs3t101223##Cs3t112554##Cs3t145512
OG0005466	4	Cs3t000414##Cs3t025534##Cs3t025832##Cs3t077447
OG0005467	4	Cs3t023327##Cs3t059756##Cs3t156271##Cs3t162884
OG0005475	4	Cs3t029841##Cs3t034459##Cs3t091537##Cs3t117691
OG0005508	4	Cs3t025221##Cs3t130827##Cs3t142995##Cs3t164546
OG0005520	4	Cs3t011334##Cs3t048407##Cs3t107823##Cs3t127205
OG0005586	4	Cs3t035227##Cs3t058946##Cs3t079884##Cs3t085146
OG0005652	4	Cs3t019041##Cs3t085722##Cs3t113941##Cs3t151704
OG0005681	4	Cs3t057459##Cs3t082425##Cs3t134585##Cs3t136749
OG0005904	4	Cs3t065554##Cs3t071153##Cs3t089716##Cs3t128356
OG0005938	4	Cs3t021102##Cs3t037505##Cs3t048381##Cs3t087598
OG0005953	4	Cs3t029535##Cs3t106651##Cs3t122781##Cs3t175063
OG0005974	4	Cs3t026180##Cs3t114315##Cs3t168506##Cs3t168518
OG0005981	4	Cs3t024985##Cs3t047835##Cs3t164681##Cs3t171895
OG0005987	4	Cs3t049050##Cs3t116370##Cs3t121150##Cs3t133636
OG0006009	4	Cs3t035048##Cs3t094602##Cs3t109994##Cs3t161404
OG0006047	4	Cs3t003509##Cs3t032480##Cs3t038821##Cs3t086839
OG0006070	4	Cs3t014839##Cs3t025855##Cs3t038220##Cs3t161980
OG0006087	4	Cs3t010594##Cs3t035375##Cs3t085586##Cs3t135347
OG0006138	4	Cs3t026892##Cs3t042530##Cs3t089237##Cs3t161993
OG0006244	4	Cs3t043926##Cs3t065024##Cs3t103758##Cs3t129741
OG0006355	4	Cs3t012026##Cs3t042880##Cs3t121244##Cs3t137939
OG0006414	4	Cs3t055275##Cs3t057520##Cs3t123094##Cs3t127056
OG0006563	4	Cs3t026935##Cs3t036205##Cs3t054611##Cs3t064834
OG0006577	4	Cs3t089191##Cs3t129550##Cs3t151524##Cs3t177668
OG0006593	4	Cs3t014760##Cs3t058175##Cs3t107926##Cs3t147901
OG0006648	4	Cs3t000173##Cs3t079434##Cs3t086617##Cs3t140101
OG0006744	4	Cs3t001584##Cs3t001656##Cs3t060102##Cs3t173799
OG0006807	4	Cs3t015403##Cs3t048229##Cs3t084610##Cs3t152500
OG0006907	4	Cs3t010767##Cs3t012386##Cs3t047614##Cs3t078811
OG0007016	4	Cs3t011260##Cs3t016894##Cs3t057112##Cs3t065226
OG0007029	4	Cs3t003120##Cs3t028101##Cs3t080417##Cs3t145851
OG0007098	4	Cs3t019696##Cs3t074988##Cs3t108011##Cs3t134680
OG0007128	4	Cs3t008486##Cs3t045116##Cs3t155268##Cs3t157155
OG0007184	4	Cs3t009861##Cs3t034935##Cs3t035452##Cs3t089215
OG0007250	4	Cs3t016882##Cs3t131517##Cs3t150786##Cs3t176708
OG0007270	4	Cs3t100150##Cs3t151433##Cs3t153314##Cs3t160724
OG0007314	4	Cs3t018026##Cs3t084553##Cs3t089997##Cs3t121033
OG0007369	4	Cs3t091559##Cs3t111806##Cs3t145266##Cs3t175902
OG0007468	4	Cs3t053506##Cs3t068163##Cs3t106226##Cs3t144743
OG0007575	4	Cs3t026868##Cs3t027418##Cs3t090729##Cs3t101777
OG0007884	4	Cs3t027419##Cs3t028592##Cs3t077011##Cs3t150066
OG0008011	4	Cs3t018689##Cs3t077913##Cs3t091034##Cs3t159354
OG0008036	4	Cs3t019382##Cs3t028899##Cs3t073456##Cs3t152459
OG0008231	4	Cs3t077819##Cs3t083142##Cs3t128259##Cs3t166747
OG0008443	4	Cs3t046645##Cs3t108279##Cs3t114648##Cs3t137279
OG0008886	4	Cs3t051537##Cs3t073088##Cs3t153159##Cs3t154989
OG0008933	4	Cs3t007523##Cs3t086777##Cs3t089939##Cs3t171149
OG0010478	4	Cs3t026330##Cs3t119648##Cs3t169906##Cs3t173190
OG0010680	4	Cs3t058564##Cs3t059184##Cs3t102211##Cs3t121344
OG0011296	4	Cs3t017899##Cs3t092557##Cs3t146896##Cs3t171887
OG0011481	4	Cs3t025748##Cs3t028437##Cs3t145639##Cs3t172077
OG0011842	4	Cs3t003220##Cs3t007674##Cs3t056708##Cs3t058962
OG0012024	4	Cs3t055266##Cs3t094641##Cs3t116936##Cs3t138317
OG0012091	4	Cs3t006006##Cs3t035315##Cs3t040121##Cs3t115226
OG0012301	4	Cs3t004046##Cs3t025160##Cs3t044453##Cs3t117688
OG0012349	4	Cs3t026554##Cs3t057602##Cs3t091825##Cs3t148355
OG0012437	4	Cs3t031785##Cs3t152175##Cs3t164006##Cs3t172383
OG0012662	4	Cs3t009071##Cs3t035535##Cs3t050594##Cs3t079332
OG0012803	4	Cs3t029097##Cs3t032688##Cs3t065967##Cs3t124934
OG0012819	4	Cs3t003031##Cs3t045094##Cs3t082460##Cs3t093337
OG0012853	4	Cs3t009544##Cs3t011678##Cs3t090863##Cs3t165416
OG0012854	4	Cs3t010598##Cs3t057103##Cs3t068203##Cs3t134095
OG0012861	4	Cs3t031103##Cs3t056285##Cs3t103578##Cs3t118419
OG0012869	4	Cs3t105497##Cs3t133614##Cs3t169503##Cs3t173950
OG0013093	4	Cs3t055118##Cs3t058807##Cs3t160737##Cs3t176515
OG0013220	4	Cs3t030378##Cs3t070429##Cs3t093776##Cs3t167816
OG0013224	4	Cs3t014673##Cs3t065986##Cs3t100194##Cs3t157082
OG0013249	4	Cs3t038510##Cs3t091366##Cs3t115734##Cs3t159043
OG0013282	4	Cs3t013090##Cs3t078277##Cs3t096415##Cs3t166093
OG0013448	4	Cs3t049624##Cs3t068917##Cs3t102856##Cs3t148846
OG0013741	4	Cs3t112694##Cs3t118185##Cs3t127442##Cs3t176327
OG0013834	4	Cs3t005367##Cs3t048781##Cs3t100011##Cs3t153923
OG0013857	4	Cs3t026433##Cs3t036725##Cs3t058115##Cs3t141189
OG0013861	4	Cs3t032414##Cs3t087125##Cs3t168370##Cs3t175407
OG0013872	4	Cs3t054306##Cs3t066587##Cs3t075975##Cs3t137103
OG0014653	4	Cs3t011058##Cs3t035561##Cs3t052282##Cs3t172493
OG0014676	4	Cs3t047633##Cs3t052314##Cs3t082935##Cs3t159925
OG0014678	4	Cs3t056240##Cs3t068167##Cs3t081691##Cs3t132884
OG0000016	3	Cs3t035784##Cs3t056465##Cs3t170307
OG0000021	3	Cs3t053207##Cs3t079822##Cs3t154915
OG0000029	3	Cs3t017732##Cs3t048002##Cs3t102553
OG0000069	3	Cs3t028079##Cs3t061520##Cs3t081013
OG0000097	3	Cs3t033877##Cs3t144720##Cs3t155167
OG0000124	3	Cs3t025907##Cs3t030942##Cs3t082376
OG0000145	3	Cs3t021295##Cs3t031521##Cs3t171390
OG0000154	3	Cs3t034152##Cs3t048064##Cs3t095178
OG0000182	3	Cs3t026612##Cs3t115218##Cs3t172673
OG0000197	3	Cs3t020688##Cs3t071431##Cs3t166068
OG0000199	3	Cs3t003701##Cs3t075268##Cs3t170787
OG0000202	3	Cs3t086369##Cs3t113549##Cs3t117303
OG0000212	3	Cs3t049744##Cs3t143017##Cs3t161970
OG0000226	3	Cs3t140626##Cs3t140883##Cs3t170839
OG0000244	3	Cs3t046399##Cs3t054883##Cs3t072395
OG0000248	3	Cs3t090648##Cs3t098249##Cs3t108684
OG0000256	3	Cs3t121681##Cs3t147419##Cs3t177553
OG0000260	3	Cs3t066414##Cs3t074392##Cs3t078523
OG0000296	3	Cs3t052704##Cs3t067956##Cs3t091932
OG0000317	3	Cs3t004635##Cs3t097101##Cs3t145635
OG0000326	3	Cs3t023755##Cs3t057262##Cs3t116393
OG0000330	3	Cs3t010358##Cs3t085441##Cs3t170036
OG0000338	3	Cs3t021049##Cs3t133937##Cs3t150445
OG0000348	3	Cs3t013096##Cs3t052402##Cs3t053512
OG0000365	3	Cs3t006231##Cs3t103966##Cs3t177877
OG0000367	3	Cs3t069607##Cs3t103863##Cs3t164669
OG0000371	3	Cs3t011231##Cs3t119619##Cs3t143280
OG0000385	3	Cs3t035759##Cs3t042318##Cs3t173544
OG0000394	3	Cs3t097412##Cs3t107794##Cs3t119121
OG0000395	3	Cs3t036547##Cs3t068953##Cs3t084687
OG0000399	3	Cs3t037865##Cs3t039613##Cs3t082691
OG0000409	3	Cs3t048830##Cs3t073762##Cs3t151629
OG0000412	3	Cs3t043446##Cs3t052058##Cs3t119943
OG0000439	3	Cs3t047667##Cs3t096238##Cs3t175534
OG0000440	3	Cs3t090535##Cs3t100816##Cs3t151055
OG0000442	3	Cs3t112343##Cs3t138413##Cs3t153814
OG0000475	3	Cs3t072708##Cs3t113202##Cs3t163243
OG0000477	3	Cs3t006868##Cs3t140588##Cs3t171041
OG0000478	3	Cs3t007434##Cs3t060874##Cs3t139696
OG0000480	3	Cs3t076186##Cs3t112513##Cs3t147056
OG0000483	3	Cs3t072610##Cs3t088908##Cs3t099579
OG0000484	3	Cs3t003343##Cs3t012859##Cs3t027811
OG0000486	3	Cs3t025198##Cs3t039961##Cs3t175671
OG0000487	3	Cs3t003126##Cs3t017063##Cs3t131359
OG0000488	3	Cs3t047952##Cs3t048369##Cs3t140125
OG0000490	3	Cs3t077310##Cs3t100125##Cs3t160885
OG0000496	3	Cs3t022208##Cs3t029738##Cs3t160535
OG0000498	3	Cs3t078067##Cs3t094539##Cs3t153456
OG0000499	3	Cs3t009625##Cs3t078610##Cs3t090681
OG0000501	3	Cs3t013864##Cs3t114490##Cs3t144073
OG0000524	3	Cs3t007408##Cs3t095747##Cs3t131156
OG0000530	3	Cs3t028947##Cs3t034363##Cs3t124933
OG0000534	3	Cs3t059644##Cs3t085411##Cs3t153020
OG0000541	3	Cs3t067885##Cs3t107160##Cs3t173849
OG0000543	3	Cs3t016988##Cs3t056477##Cs3t158516
OG0000549	3	Cs3t027829##Cs3t055565##Cs3t175356
OG0000550	3	Cs3t005560##Cs3t016400##Cs3t070490
OG0000556	3	Cs3t055200##Cs3t070265##Cs3t129396
OG0000576	3	Cs3t112427##Cs3t125810##Cs3t171970
OG0000578	3	Cs3t030039##Cs3t064943##Cs3t080178
OG0000579	3	Cs3t024560##Cs3t037718##Cs3t130888
OG0000580	3	Cs3t129825##Cs3t144153##Cs3t155795
OG0000586	3	Cs3t084265##Cs3t142592##Cs3t166021
OG0000597	3	Cs3t001815##Cs3t027992##Cs3t119123
OG0000598	3	Cs3t084681##Cs3t094958##Cs3t125819
OG0000609	3	Cs3t006891##Cs3t031352##Cs3t146683
OG0000614	3	Cs3t007732##Cs3t068151##Cs3t152386
OG0000633	3	Cs3t035254##Cs3t088518##Cs3t176323
OG0000649	3	Cs3t011183##Cs3t074844##Cs3t082831
OG0000661	3	Cs3t061772##Cs3t133948##Cs3t151707
OG0000675	3	Cs3t007569##Cs3t126979##Cs3t158379
OG0000678	3	Cs3t035226##Cs3t050098##Cs3t057426
OG0000686	3	Cs3t034538##Cs3t126430##Cs3t138279
OG0000696	3	Cs3t005888##Cs3t080082##Cs3t116915
OG0000697	3	Cs3t014821##Cs3t107546##Cs3t122488
OG0000701	3	Cs3t085983##Cs3t119757##Cs3t154558
OG0000703	3	Cs3t030811##Cs3t036465##Cs3t134277
OG0000706	3	Cs3t009740##Cs3t017095##Cs3t064268
OG0000708	3	Cs3t002253##Cs3t156812##Cs3t160883
OG0000718	3	Cs3t096975##Cs3t100448##Cs3t111935
OG0000721	3	Cs3t020373##Cs3t034024##Cs3t137087
OG0000734	3	Cs3t000760##Cs3t150162##Cs3t173508
OG0000735	3	Cs3t044726##Cs3t089744##Cs3t154086
OG0000736	3	Cs3t027181##Cs3t075421##Cs3t160841
OG0000737	3	Cs3t000372##Cs3t020965##Cs3t074798
OG0000744	3	Cs3t033733##Cs3t059554##Cs3t095670
OG0000747	3	Cs3t026379##Cs3t053119##Cs3t089001
OG0000752	3	Cs3t005935##Cs3t129863##Cs3t162362
OG0000754	3	Cs3t009581##Cs3t128982##Cs3t146106
OG0000757	3	Cs3t092925##Cs3t127364##Cs3t155306
OG0000763	3	Cs3t097184##Cs3t119959##Cs3t132695
OG0000764	3	Cs3t006375##Cs3t037072##Cs3t120251
OG0000784	3	Cs3t037926##Cs3t046001##Cs3t142559
OG0000787	3	Cs3t108301##Cs3t154785##Cs3t156412
OG0000788	3	Cs3t017783##Cs3t087231##Cs3t097866
OG0000794	3	Cs3t032659##Cs3t058817##Cs3t119493
OG0000798	3	Cs3t012723##Cs3t018962##Cs3t158010
OG0000807	3	Cs3t020615##Cs3t074796##Cs3t153092
OG0000808	3	Cs3t057668##Cs3t101769##Cs3t114502
OG0000810	3	Cs3t061677##Cs3t108104##Cs3t123375
OG0000815	3	Cs3t039048##Cs3t060825##Cs3t104891
OG0000816	3	Cs3t014323##Cs3t060026##Cs3t137369
OG0000818	3	Cs3t013101##Cs3t086071##Cs3t166285
OG0000825	3	Cs3t066338##Cs3t118542##Cs3t141859
OG0000829	3	Cs3t031307##Cs3t032683##Cs3t103932
OG0000832	3	Cs3t130898##Cs3t146971##Cs3t173421
OG0000834	3	Cs3t008959##Cs3t096442##Cs3t119152
OG0000844	3	Cs3t049941##Cs3t101619##Cs3t156947
OG0000849	3	Cs3t001442##Cs3t048015##Cs3t065556
OG0000860	3	Cs3t010312##Cs3t033081##Cs3t042241
OG0000861	3	Cs3t116759##Cs3t120345##Cs3t144482
OG0000870	3	Cs3t007951##Cs3t087060##Cs3t129548
OG0000877	3	Cs3t014262##Cs3t098931##Cs3t118159
OG0000891	3	Cs3t001611##Cs3t018007##Cs3t121353
OG0000892	3	Cs3t058336##Cs3t119498##Cs3t169140
OG0000896	3	Cs3t065954##Cs3t154154##Cs3t174440
OG0000897	3	Cs3t006786##Cs3t038447##Cs3t130582
OG0000898	3	Cs3t103806##Cs3t141905##Cs3t162400
OG0000899	3	Cs3t013557##Cs3t074528##Cs3t133611
OG0000901	3	Cs3t038500##Cs3t056984##Cs3t078504
OG0000910	3	Cs3t013905##Cs3t102366##Cs3t160738
OG0000916	3	Cs3t066927##Cs3t108369##Cs3t126876
OG0000919	3	Cs3t070405##Cs3t160695##Cs3t168155
OG0000927	3	Cs3t071079##Cs3t152267##Cs3t158931
OG0000930	3	Cs3t052071##Cs3t085396##Cs3t090205
OG0000931	3	Cs3t001761##Cs3t061345##Cs3t067864
OG0000933	3	Cs3t057547##Cs3t088736##Cs3t120893
OG0000938	3	Cs3t032594##Cs3t092552##Cs3t169718
OG0000939	3	Cs3t069184##Cs3t120832##Cs3t160694
OG0000946	3	Cs3t051171##Cs3t116455##Cs3t126426
OG0000964	3	Cs3t004908##Cs3t028902##Cs3t091830
OG0000966	3	Cs3t006100##Cs3t087291##Cs3t123034
OG0000968	3	Cs3t008676##Cs3t069145##Cs3t130416
OG0000971	3	Cs3t007816##Cs3t058222##Cs3t069958
OG0000974	3	Cs3t021231##Cs3t050804##Cs3t093917
OG0000981	3	Cs3t110700##Cs3t115363##Cs3t132546
OG0000982	3	Cs3t024438##Cs3t124799##Cs3t128417
OG0000998	3	Cs3t026783##Cs3t065438##Cs3t111195
OG0001002	3	Cs3t071644##Cs3t126506##Cs3t143252
OG0001006	3	Cs3t036299##Cs3t052171##Cs3t103675
OG0001008	3	Cs3t032372##Cs3t115398##Cs3t117236
OG0001013	3	Cs3t036801##Cs3t079484##Cs3t090414
OG0001014	3	Cs3t015831##Cs3t060686##Cs3t163038
OG0001021	3	Cs3t035332##Cs3t098458##Cs3t102879
OG0001033	3	Cs3t047563##Cs3t099090##Cs3t103597
OG0001038	3	Cs3t038748##Cs3t063571##Cs3t146015
OG0001039	3	Cs3t016555##Cs3t159180##Cs3t174856
OG0001044	3	Cs3t074385##Cs3t156097##Cs3t175114
OG0001050	3	Cs3t021984##Cs3t104435##Cs3t139477
OG0001055	3	Cs3t041057##Cs3t052352##Cs3t128703
OG0001063	3	Cs3t024208##Cs3t064066##Cs3t092467
OG0001065	3	Cs3t000666##Cs3t100154##Cs3t100391
OG0001084	3	Cs3t075725##Cs3t077475##Cs3t160793
OG0001086	3	Cs3t014919##Cs3t044939##Cs3t078032
OG0001089	3	Cs3t008025##Cs3t028235##Cs3t044035
OG0001091	3	Cs3t027509##Cs3t070772##Cs3t156160
OG0001095	3	Cs3t005308##Cs3t038728##Cs3t169722
OG0001110	3	Cs3t040051##Cs3t132473##Cs3t140375
OG0001116	3	Cs3t018567##Cs3t021744##Cs3t107935
OG0001118	3	Cs3t053665##Cs3t115862##Cs3t118305
OG0001120	3	Cs3t009541##Cs3t098047##Cs3t175194
OG0001126	3	Cs3t045610##Cs3t164501##Cs3t178411
OG0001127	3	Cs3t052207##Cs3t118576##Cs3t143843
OG0001131	3	Cs3t019837##Cs3t087634##Cs3t175228
OG0001136	3	Cs3t004933##Cs3t007630##Cs3t116471
OG0001141	3	Cs3t054547##Cs3t081833##Cs3t152215
OG0001146	3	Cs3t028936##Cs3t031802##Cs3t136331
OG0001147	3	Cs3t105664##Cs3t147737##Cs3t155113
OG0001154	3	Cs3t026743##Cs3t056287##Cs3t083464
OG0001159	3	Cs3t049515##Cs3t082048##Cs3t167174
OG0001160	3	Cs3t046740##Cs3t074521##Cs3t150247
OG0001171	3	Cs3t065012##Cs3t091066##Cs3t092975
OG0001176	3	Cs3t051786##Cs3t091488##Cs3t091831
OG0001181	3	Cs3t112160##Cs3t143325##Cs3t148369
OG0001184	3	Cs3t019771##Cs3t036321##Cs3t166567
OG0001187	3	Cs3t096564##Cs3t101169##Cs3t123909
OG0001189	3	Cs3t075760##Cs3t082978##Cs3t089302
OG0001191	3	Cs3t048473##Cs3t159480##Cs3t177014
OG0001192	3	Cs3t080889##Cs3t090851##Cs3t141890
OG0001193	3	Cs3t056332##Cs3t065667##Cs3t112739
OG0001194	3	Cs3t099517##Cs3t141716##Cs3t175920
OG0001203	3	Cs3t047534##Cs3t127847##Cs3t150615
OG0001205	3	Cs3t054787##Cs3t120954##Cs3t138838
OG0001206	3	Cs3t051808##Cs3t060251##Cs3t152825
OG0001209	3	Cs3t000422##Cs3t125277##Cs3t142773
OG0001223	3	Cs3t087557##Cs3t097284##Cs3t175809
OG0001226	3	Cs3t125068##Cs3t144773##Cs3t160666
OG0001227	3	Cs3t048159##Cs3t087364##Cs3t116497
OG0001231	3	Cs3t062833##Cs3t115558##Cs3t159048
OG0001233	3	Cs3t062649##Cs3t093039##Cs3t119172
OG0001234	3	Cs3t059374##Cs3t084522##Cs3t095768
OG0001245	3	Cs3t010220##Cs3t034703##Cs3t073035
OG0001246	3	Cs3t007050##Cs3t012935##Cs3t074402
OG0001250	3	Cs3t033778##Cs3t065792##Cs3t066542
OG0001253	3	Cs3t029968##Cs3t039478##Cs3t086843
OG0001265	3	Cs3t084663##Cs3t096856##Cs3t175915
OG0001268	3	Cs3t035531##Cs3t093493##Cs3t146424
OG0001272	3	Cs3t019488##Cs3t037296##Cs3t151351
OG0001278	3	Cs3t050219##Cs3t053016##Cs3t097757
OG0001282	3	Cs3t049984##Cs3t083099##Cs3t172094
OG0001283	3	Cs3t007948##Cs3t040984##Cs3t107756
OG0001284	3	Cs3t057205##Cs3t136069##Cs3t159054
OG0001292	3	Cs3t001632##Cs3t154121##Cs3t160908
OG0001295	3	Cs3t028723##Cs3t055104##Cs3t082929
OG0001297	3	Cs3t084110##Cs3t134071##Cs3t157449
OG0001302	3	Cs3t003528##Cs3t124023##Cs3t148291
OG0001307	3	Cs3t067055##Cs3t137830##Cs3t154876
OG0001311	3	Cs3t032585##Cs3t065552##Cs3t134242
OG0001312	3	Cs3t040347##Cs3t119080##Cs3t121765
OG0001315	3	Cs3t059485##Cs3t108272##Cs3t144899
OG0001319	3	Cs3t039290##Cs3t137577##Cs3t147408
OG0001325	3	Cs3t043731##Cs3t069115##Cs3t091861
OG0001329	3	Cs3t029648##Cs3t050714##Cs3t061462
OG0001349	3	Cs3t076793##Cs3t082090##Cs3t167598
OG0001351	3	Cs3t048203##Cs3t161681##Cs3t178222
OG0001352	3	Cs3t014204##Cs3t079053##Cs3t132436
OG0001357	3	Cs3t033312##Cs3t075856##Cs3t143555
OG0001359	3	Cs3t023258##Cs3t103788##Cs3t125284
OG0001362	3	Cs3t113792##Cs3t133625##Cs3t155133
OG0001364	3	Cs3t007952##Cs3t011921##Cs3t089582
OG0001367	3	Cs3t087533##Cs3t120069##Cs3t170048
OG0001368	3	Cs3t049839##Cs3t060672##Cs3t083405
OG0001385	3	Cs3t010845##Cs3t029588##Cs3t122190
OG0001389	3	Cs3t016825##Cs3t074461##Cs3t097485
OG0001398	3	Cs3t116083##Cs3t118052##Cs3t168479
OG0001401	3	Cs3t053965##Cs3t147385##Cs3t170120
OG0001402	3	Cs3t023481##Cs3t121100##Cs3t146556
OG0001404	3	Cs3t001843##Cs3t069569##Cs3t119538
OG0001414	3	Cs3t000385##Cs3t000775##Cs3t088042
OG0001420	3	Cs3t019332##Cs3t079834##Cs3t088007
OG0001421	3	Cs3t026607##Cs3t029621##Cs3t085701
OG0001433	3	Cs3t047727##Cs3t142938##Cs3t146468
OG0001434	3	Cs3t046680##Cs3t089911##Cs3t157056
OG0001436	3	Cs3t167237##Cs3t170341##Cs3t178298
OG0001438	3	Cs3t006303##Cs3t083221##Cs3t173532
OG0001449	3	Cs3t008522##Cs3t104139##Cs3t104708
OG0001452	3	Cs3t033013##Cs3t060594##Cs3t079998
OG0001454	3	Cs3t023355##Cs3t070717##Cs3t076805
OG0001459	3	Cs3t097535##Cs3t124966##Cs3t172257
OG0001470	3	Cs3t055812##Cs3t093748##Cs3t175923
OG0001473	3	Cs3t031645##Cs3t079753##Cs3t173608
OG0001474	3	Cs3t085062##Cs3t091319##Cs3t144852
OG0001477	3	Cs3t080234##Cs3t111281##Cs3t165994
OG0001478	3	Cs3t069919##Cs3t073520##Cs3t102105
OG0001480	3	Cs3t082016##Cs3t094682##Cs3t105203
OG0001488	3	Cs3t035637##Cs3t047638##Cs3t143184
OG0001498	3	Cs3t010815##Cs3t127913##Cs3t128944
OG0001499	3	Cs3t016766##Cs3t104142##Cs3t159199
OG0001503	3	Cs3t128737##Cs3t139066##Cs3t171404
OG0001505	3	Cs3t003619##Cs3t056097##Cs3t128817
OG0001514	3	Cs3t095504##Cs3t097249##Cs3t139162
OG0001518	3	Cs3t094980##Cs3t107037##Cs3t156166
OG0001521	3	Cs3t000779##Cs3t102041##Cs3t176883
OG0001522	3	Cs3t058757##Cs3t102357##Cs3t113873
OG0001527	3	Cs3t044556##Cs3t046755##Cs3t051978
OG0001531	3	Cs3t047144##Cs3t091496##Cs3t156389
OG0001534	3	Cs3t010306##Cs3t032640##Cs3t065729
OG0001536	3	Cs3t000901##Cs3t026828##Cs3t121869
OG0001537	3	Cs3t010834##Cs3t089982##Cs3t153077
OG0001547	3	Cs3t004666##Cs3t090993##Cs3t143923
OG0001552	3	Cs3t088114##Cs3t123691##Cs3t149814
OG0001557	3	Cs3t006547##Cs3t094562##Cs3t159944
OG0001563	3	Cs3t059334##Cs3t087259##Cs3t128544
OG0001569	3	Cs3t090388##Cs3t092484##Cs3t128030
OG0001571	3	Cs3t080617##Cs3t115847##Cs3t178300
OG0001575	3	Cs3t063993##Cs3t143209##Cs3t153087
OG0001577	3	Cs3t019369##Cs3t141921##Cs3t171602
OG0001582	3	Cs3t026239##Cs3t100710##Cs3t135212
OG0001585	3	Cs3t103189##Cs3t139809##Cs3t164320
OG0001595	3	Cs3t044657##Cs3t066289##Cs3t148309
OG0001598	3	Cs3t041304##Cs3t084684##Cs3t109531
OG0001601	3	Cs3t002055##Cs3t101916##Cs3t173301
OG0001605	3	Cs3t023441##Cs3t080774##Cs3t099983
OG0001615	3	Cs3t020213##Cs3t172618##Cs3t172669
OG0001628	3	Cs3t034037##Cs3t052361##Cs3t170166
OG0001639	3	Cs3t039630##Cs3t078757##Cs3t144578
OG0001650	3	Cs3t047252##Cs3t094525##Cs3t129777
OG0001658	3	Cs3t117486##Cs3t126380##Cs3t147339
OG0001661	3	Cs3t082915##Cs3t094030##Cs3t163353
OG0001666	3	Cs3t102066##Cs3t128916##Cs3t176034
OG0001672	3	Cs3t038266##Cs3t073596##Cs3t119816
OG0001673	3	Cs3t039328##Cs3t117011##Cs3t164102
OG0001681	3	Cs3t001207##Cs3t102138##Cs3t133905
OG0001685	3	Cs3t083506##Cs3t127025##Cs3t171915
OG0001686	3	Cs3t044308##Cs3t072344##Cs3t145163
OG0001690	3	Cs3t008843##Cs3t040187##Cs3t121984
OG0001693	3	Cs3t063591##Cs3t122528##Cs3t177989
OG0001696	3	Cs3t041431##Cs3t149116##Cs3t150275
OG0001702	3	Cs3t028242##Cs3t092053##Cs3t136362
OG0001707	3	Cs3t070877##Cs3t085584##Cs3t093615
OG0001708	3	Cs3t034087##Cs3t098878##Cs3t117473
OG0001717	3	Cs3t005968##Cs3t111525##Cs3t157313
OG0001720	3	Cs3t018100##Cs3t036468##Cs3t083436
OG0001721	3	Cs3t019132##Cs3t098034##Cs3t165532
OG0001733	3	Cs3t003628##Cs3t065757##Cs3t078099
OG0001739	3	Cs3t033202##Cs3t121669##Cs3t141438
OG0001742	3	Cs3t007915##Cs3t020742##Cs3t161337
OG0001744	3	Cs3t008682##Cs3t148668##Cs3t156648
OG0001751	3	Cs3t041572##Cs3t047343##Cs3t054760
OG0001754	3	Cs3t138889##Cs3t140072##Cs3t140359
OG0001762	3	Cs3t040431##Cs3t093402##Cs3t176575
OG0001767	3	Cs3t135707##Cs3t135805##Cs3t173226
OG0001770	3	Cs3t058069##Cs3t066899##Cs3t074606
OG0001780	3	Cs3t104162##Cs3t145729##Cs3t157691
OG0001782	3	Cs3t016946##Cs3t112786##Cs3t156344
OG0001785	3	Cs3t048885##Cs3t086970##Cs3t124009
OG0001787	3	Cs3t041879##Cs3t120936##Cs3t173724
OG0001789	3	Cs3t001751##Cs3t011118##Cs3t059425
OG0001795	3	Cs3t017608##Cs3t082326##Cs3t128023
OG0001803	3	Cs3t000497##Cs3t003052##Cs3t052123
OG0001806	3	Cs3t003109##Cs3t040208##Cs3t065861
OG0001807	3	Cs3t069008##Cs3t085233##Cs3t127485
OG0001810	3	Cs3t002423##Cs3t073634##Cs3t093507
OG0001824	3	Cs3t108526##Cs3t144422##Cs3t154508
OG0001827	3	Cs3t016202##Cs3t022004##Cs3t140776
OG0001830	3	Cs3t006943##Cs3t056149##Cs3t076953
OG0001832	3	Cs3t061537##Cs3t090589##Cs3t142346
OG0001834	3	Cs3t020495##Cs3t036470##Cs3t064353
OG0001835	3	Cs3t110107##Cs3t143663##Cs3t159065
OG0001843	3	Cs3t001582##Cs3t087858##Cs3t124620
OG0001849	3	Cs3t041310##Cs3t061443##Cs3t134890
OG0001851	3	Cs3t019804##Cs3t073847##Cs3t149376
OG0001854	3	Cs3t042419##Cs3t136272##Cs3t175754
OG0001859	3	Cs3t095953##Cs3t118712##Cs3t167779
OG0001864	3	Cs3t022250##Cs3t105097##Cs3t131008
OG0001865	3	Cs3t086932##Cs3t098254##Cs3t146502
OG0001868	3	Cs3t009400##Cs3t021941##Cs3t177300
OG0001871	3	Cs3t083420##Cs3t118708##Cs3t163973
OG0001876	3	Cs3t042309##Cs3t094568##Cs3t140226
OG0001879	3	Cs3t025053##Cs3t057180##Cs3t133701
OG0001883	3	Cs3t019750##Cs3t083912##Cs3t088257
OG0001886	3	Cs3t083337##Cs3t086578##Cs3t115368
OG0001893	3	Cs3t081015##Cs3t118882##Cs3t164092
OG0001900	3	Cs3t008100##Cs3t029391##Cs3t036863
OG0001902	3	Cs3t010721##Cs3t033524##Cs3t131460
OG0001910	3	Cs3t037531##Cs3t052411##Cs3t120854
OG0001911	3	Cs3t045376##Cs3t103775##Cs3t135576
OG0001921	3	Cs3t022191##Cs3t078748##Cs3t136302
OG0001928	3	Cs3t067879##Cs3t094438##Cs3t157521
OG0001934	3	Cs3t004938##Cs3t047494##Cs3t090284
OG0001942	3	Cs3t008581##Cs3t074980##Cs3t139827
OG0001950	3	Cs3t032340##Cs3t118807##Cs3t136032
OG0001963	3	Cs3t050906##Cs3t054533##Cs3t178358
OG0001994	3	Cs3t004303##Cs3t023906##Cs3t160469
OG0002002	3	Cs3t057782##Cs3t165135##Cs3t176579
OG0002007	3	Cs3t010882##Cs3t134279##Cs3t166396
OG0002014	3	Cs3t000003##Cs3t136717##Cs3t165204
OG0002019	3	Cs3t036238##Cs3t044992##Cs3t117413
OG0002020	3	Cs3t024015##Cs3t158341##Cs3t158575
OG0002023	3	Cs3t054605##Cs3t125995##Cs3t144436
OG0002027	3	Cs3t024422##Cs3t091703##Cs3t144983
OG0002031	3	Cs3t059619##Cs3t067178##Cs3t131988
OG0002035	3	Cs3t007892##Cs3t092089##Cs3t111167
OG0002044	3	Cs3t028424##Cs3t039765##Cs3t060346
OG0002051	3	Cs3t030320##Cs3t046609##Cs3t122622
OG0002060	3	Cs3t005494##Cs3t074416##Cs3t126402
OG0002065	3	Cs3t006823##Cs3t072826##Cs3t126854
OG0002079	3	Cs3t027310##Cs3t098845##Cs3t104365
OG0002085	3	Cs3t049627##Cs3t132055##Cs3t153993
OG0002101	3	Cs3t095576##Cs3t110442##Cs3t155973
OG0002103	3	Cs3t043371##Cs3t167490##Cs3t178409
OG0002110	3	Cs3t015333##Cs3t044743##Cs3t059105
OG0002111	3	Cs3t014304##Cs3t080850##Cs3t104371
OG0002115	3	Cs3t031492##Cs3t090374##Cs3t118790
OG0002117	3	Cs3t091251##Cs3t096777##Cs3t165677
OG0002121	3	Cs3t007299##Cs3t065314##Cs3t080092
OG0002132	3	Cs3t050139##Cs3t067764##Cs3t156621
OG0002142	3	Cs3t060448##Cs3t085293##Cs3t120781
OG0002145	3	Cs3t019452##Cs3t036647##Cs3t056449
OG0002150	3	Cs3t044631##Cs3t157748##Cs3t177411
OG0002155	3	Cs3t089934##Cs3t114896##Cs3t170331
OG0002160	3	Cs3t094236##Cs3t123346##Cs3t163435
OG0002163	3	Cs3t023296##Cs3t029973##Cs3t081423
OG0002170	3	Cs3t009316##Cs3t085304##Cs3t168418
OG0002171	3	Cs3t033641##Cs3t106988##Cs3t111048
OG0002179	3	Cs3t000482##Cs3t109036##Cs3t171760
OG0002183	3	Cs3t085711##Cs3t147191##Cs3t167938
OG0002186	3	Cs3t034346##Cs3t124913##Cs3t141810
OG0002187	3	Cs3t023128##Cs3t092702##Cs3t139422
OG0002191	3	Cs3t059691##Cs3t096995##Cs3t148780
OG0002193	3	Cs3t036739##Cs3t136064##Cs3t145662
OG0002195	3	Cs3t008989##Cs3t053671##Cs3t088638
OG0002196	3	Cs3t081200##Cs3t087901##Cs3t117528
OG0002197	3	Cs3t023606##Cs3t058168##Cs3t087456
OG0002198	3	Cs3t010620##Cs3t077393##Cs3t126793
OG0002200	3	Cs3t081958##Cs3t112508##Cs3t162480
OG0002206	3	Cs3t041018##Cs3t087740##Cs3t146462
OG0002218	3	Cs3t045150##Cs3t130328##Cs3t177420
OG0002224	3	Cs3t029940##Cs3t149870##Cs3t170195
OG0002226	3	Cs3t066200##Cs3t090947##Cs3t122553
OG0002231	3	Cs3t030795##Cs3t075240##Cs3t100036
OG0002236	3	Cs3t089633##Cs3t175267##Cs3t177756
OG0002242	3	Cs3t032153##Cs3t105644##Cs3t142632
OG0002243	3	Cs3t018917##Cs3t079071##Cs3t109300
OG0002249	3	Cs3t090144##Cs3t134042##Cs3t147503
OG0002253	3	Cs3t030633##Cs3t127884##Cs3t146301
OG0002264	3	Cs3t004120##Cs3t038703##Cs3t057231
OG0002276	3	Cs3t031716##Cs3t075218##Cs3t157380
OG0002282	3	Cs3t019895##Cs3t030841##Cs3t089350
OG0002284	3	Cs3t029735##Cs3t041684##Cs3t140775
OG0002302	3	Cs3t006225##Cs3t013405##Cs3t051033
OG0002309	3	Cs3t017644##Cs3t126027##Cs3t163206
OG0002316	3	Cs3t024496##Cs3t104462##Cs3t130118
OG0002317	3	Cs3t076242##Cs3t127262##Cs3t177896
OG0002330	3	Cs3t006017##Cs3t101391##Cs3t138308
OG0002331	3	Cs3t059336##Cs3t063946##Cs3t073246
OG0002334	3	Cs3t068548##Cs3t081210##Cs3t149817
OG0002339	3	Cs3t042693##Cs3t094904##Cs3t111265
OG0002342	3	Cs3t020321##Cs3t126465##Cs3t144700
OG0002354	3	Cs3t135300##Cs3t163049##Cs3t167193
OG0002355	3	Cs3t010780##Cs3t046451##Cs3t117673
OG0002357	3	Cs3t041032##Cs3t064040##Cs3t145924
OG0002361	3	Cs3t011969##Cs3t019331##Cs3t082166
OG0002363	3	Cs3t021687##Cs3t059362##Cs3t060863
OG0002374	3	Cs3t007503##Cs3t019729##Cs3t083592
OG0002376	3	Cs3t024684##Cs3t040397##Cs3t049919
OG0002391	3	Cs3t028556##Cs3t056886##Cs3t058567
OG0002404	3	Cs3t107917##Cs3t130473##Cs3t163710
OG0002409	3	Cs3t005523##Cs3t130583##Cs3t133939
OG0002416	3	Cs3t015422##Cs3t021089##Cs3t036899
OG0002420	3	Cs3t027673##Cs3t094462##Cs3t170233
OG0002421	3	Cs3t001650##Cs3t141643##Cs3t154833
OG0002424	3	Cs3t070273##Cs3t120247##Cs3t146336
OG0002426	3	Cs3t019559##Cs3t036062##Cs3t086226
OG0002437	3	Cs3t007686##Cs3t034465##Cs3t085286
OG0002442	3	Cs3t069281##Cs3t166289##Cs3t166910
OG0002451	3	Cs3t003353##Cs3t046989##Cs3t085008
OG0002455	3	Cs3t022055##Cs3t042093##Cs3t175293
OG0002474	3	Cs3t069186##Cs3t076089##Cs3t159523
OG0002475	3	Cs3t011318##Cs3t044189##Cs3t062312
OG0002489	3	Cs3t027553##Cs3t143966##Cs3t177583
OG0002495	3	Cs3t013244##Cs3t056229##Cs3t144855
OG0002508	3	Cs3t066059##Cs3t085137##Cs3t142869
OG0002513	3	Cs3t038240##Cs3t131146##Cs3t145385
OG0002516	3	Cs3t057946##Cs3t090436##Cs3t118149
OG0002536	3	Cs3t026489##Cs3t064974##Cs3t112010
OG0002542	3	Cs3t058155##Cs3t075259##Cs3t094302
OG0002546	3	Cs3t049680##Cs3t070479##Cs3t102772
OG0002550	3	Cs3t007316##Cs3t069585##Cs3t096889
OG0002554	3	Cs3t005038##Cs3t066567##Cs3t099604
OG0002563	3	Cs3t039204##Cs3t088729##Cs3t107975
OG0002565	3	Cs3t063049##Cs3t160927##Cs3t161857
OG0002592	3	Cs3t106316##Cs3t170743##Cs3t170772
OG0002605	3	Cs3t001021##Cs3t032022##Cs3t035897
OG0002615	3	Cs3t009852##Cs3t061014##Cs3t094783
OG0002618	3	Cs3t025181##Cs3t031062##Cs3t045453
OG0002626	3	Cs3t058792##Cs3t074045##Cs3t140197
OG0002633	3	Cs3t090110##Cs3t163541##Cs3t168224
OG0002638	3	Cs3t037037##Cs3t097938##Cs3t113298
OG0002643	3	Cs3t036343##Cs3t077578##Cs3t130612
OG0002645	3	Cs3t012381##Cs3t065427##Cs3t105857
OG0002654	3	Cs3t022235##Cs3t078146##Cs3t085174
OG0002658	3	Cs3t017080##Cs3t089941##Cs3t103754
OG0002659	3	Cs3t068554##Cs3t088640##Cs3t126207
OG0002660	3	Cs3t015538##Cs3t052494##Cs3t112337
OG0002670	3	Cs3t001193##Cs3t079910##Cs3t095870
OG0002674	3	Cs3t077349##Cs3t094717##Cs3t140683
OG0002697	3	Cs3t012063##Cs3t036236##Cs3t055860
OG0002705	3	Cs3t024218##Cs3t045309##Cs3t126318
OG0002717	3	Cs3t059304##Cs3t142675##Cs3t150796
OG0002720	3	Cs3t017226##Cs3t060643##Cs3t093538
OG0002733	3	Cs3t046184##Cs3t098670##Cs3t131639
OG0002734	3	Cs3t148678##Cs3t148828##Cs3t165141
OG0002755	3	Cs3t000346##Cs3t131895##Cs3t153698
OG0002756	3	Cs3t005009##Cs3t090337##Cs3t126114
OG0002759	3	Cs3t076202##Cs3t127454##Cs3t146269
OG0002763	3	Cs3t000054##Cs3t122023##Cs3t129453
OG0002770	3	Cs3t074507##Cs3t118653##Cs3t126391
OG0002775	3	Cs3t018503##Cs3t080848##Cs3t172340
OG0002777	3	Cs3t050063##Cs3t134146##Cs3t168220
OG0002778	3	Cs3t099365##Cs3t170528##Cs3t172214
OG0002779	3	Cs3t098409##Cs3t137526##Cs3t178087
OG0002782	3	Cs3t041852##Cs3t053815##Cs3t122724
OG0002794	3	Cs3t012886##Cs3t014417##Cs3t173336
OG0002799	3	Cs3t082484##Cs3t117201##Cs3t159643
OG0002801	3	Cs3t045684##Cs3t143149##Cs3t160292
OG0002811	3	Cs3t004034##Cs3t041895##Cs3t163583
OG0002813	3	Cs3t056031##Cs3t119077##Cs3t135533
OG0002816	3	Cs3t077984##Cs3t082547##Cs3t089693
OG0002818	3	Cs3t009251##Cs3t106344##Cs3t111183
OG0002826	3	Cs3t041061##Cs3t122717##Cs3t143383
OG0002854	3	Cs3t011136##Cs3t097240##Cs3t153629
OG0002864	3	Cs3t084829##Cs3t094339##Cs3t101920
OG0002866	3	Cs3t019734##Cs3t047525##Cs3t049340
OG0002879	3	Cs3t080376##Cs3t128978##Cs3t146200
OG0002883	3	Cs3t013053##Cs3t046802##Cs3t095104
OG0002886	3	Cs3t080528##Cs3t097790##Cs3t164012
OG0002908	3	Cs3t084325##Cs3t084535##Cs3t095072
OG0002910	3	Cs3t004857##Cs3t050282##Cs3t084859
OG0002911	3	Cs3t086593##Cs3t130085##Cs3t173811
OG0002914	3	Cs3t080599##Cs3t121101##Cs3t175943
OG0002918	3	Cs3t006987##Cs3t029541##Cs3t155049
OG0002923	3	Cs3t008435##Cs3t029068##Cs3t064747
OG0002926	3	Cs3t026800##Cs3t144031##Cs3t171129
OG0002935	3	Cs3t051592##Cs3t055533##Cs3t093246
OG0002945	3	Cs3t004179##Cs3t059683##Cs3t086832
OG0002951	3	Cs3t035848##Cs3t051641##Cs3t176654
OG0002958	3	Cs3t054505##Cs3t091133##Cs3t154741
OG0002960	3	Cs3t033069##Cs3t061764##Cs3t129016
OG0002961	3	Cs3t007758##Cs3t159810##Cs3t176584
OG0002978	3	Cs3t037294##Cs3t053803##Cs3t118988
OG0002988	3	Cs3t094625##Cs3t133052##Cs3t163527
OG0002989	3	Cs3t031055##Cs3t051447##Cs3t069626
OG0003001	3	Cs3t030799##Cs3t129238##Cs3t164717
OG0003008	3	Cs3t101122##Cs3t118557##Cs3t158024
OG0003018	3	Cs3t018587##Cs3t023072##Cs3t121138
OG0003020	3	Cs3t028377##Cs3t068847##Cs3t136037
OG0003024	3	Cs3t002388##Cs3t164704##Cs3t171144
OG0003027	3	Cs3t004341##Cs3t029274##Cs3t148902
OG0003031	3	Cs3t058788##Cs3t086221##Cs3t116201
OG0003039	3	Cs3t000107##Cs3t011285##Cs3t119349
OG0003052	3	Cs3t002160##Cs3t096277##Cs3t178321
OG0003055	3	Cs3t051545##Cs3t074842##Cs3t075674
OG0003066	3	Cs3t087517##Cs3t101700##Cs3t138113
OG0003068	3	Cs3t008998##Cs3t094857##Cs3t110117
OG0003070	3	Cs3t027640##Cs3t031148##Cs3t046927
OG0003080	3	Cs3t062624##Cs3t093132##Cs3t158753
OG0003082	3	Cs3t015815##Cs3t038503##Cs3t104495
OG0003100	3	Cs3t128084##Cs3t159185##Cs3t170903
OG0003106	3	Cs3t113818##Cs3t155451##Cs3t170661
OG0003122	3	Cs3t083808##Cs3t139219##Cs3t148473
OG0003132	3	Cs3t008317##Cs3t034422##Cs3t098607
OG0003133	3	Cs3t018425##Cs3t052669##Cs3t119507
OG0003138	3	Cs3t008037##Cs3t025502##Cs3t103463
OG0003148	3	Cs3t037300##Cs3t094316##Cs3t133773
OG0003149	3	Cs3t032556##Cs3t120873##Cs3t154178
OG0003155	3	Cs3t016567##Cs3t107115##Cs3t108666
OG0003156	3	Cs3t050558##Cs3t164338##Cs3t168100
OG0003158	3	Cs3t112062##Cs3t135058##Cs3t163386
OG0003173	3	Cs3t004806##Cs3t099474##Cs3t167510
OG0003176	3	Cs3t074414##Cs3t161219##Cs3t161303
OG0003198	3	Cs3t097544##Cs3t103420##Cs3t175851
OG0003205	3	Cs3t001107##Cs3t064230##Cs3t078782
OG0003207	3	Cs3t100848##Cs3t138365##Cs3t153293
OG0003219	3	Cs3t042230##Cs3t132761##Cs3t158103
OG0003223	3	Cs3t008817##Cs3t088193##Cs3t165620
OG0003230	3	Cs3t024403##Cs3t134613##Cs3t156840
OG0003231	3	Cs3t009689##Cs3t106078##Cs3t153274
OG0003240	3	Cs3t114389##Cs3t131068##Cs3t146238
OG0003243	3	Cs3t005323##Cs3t065166##Cs3t100471
OG0003247	3	Cs3t000919##Cs3t056404##Cs3t061412
OG0003249	3	Cs3t126469##Cs3t156807##Cs3t175473
OG0003260	3	Cs3t058979##Cs3t104471##Cs3t168918
OG0003267	3	Cs3t008184##Cs3t041214##Cs3t135478
OG0003269	3	Cs3t010124##Cs3t035871##Cs3t144570
OG0003290	3	Cs3t030886##Cs3t036906##Cs3t124597
OG0003296	3	Cs3t075174##Cs3t090588##Cs3t160607
OG0003297	3	Cs3t059762##Cs3t064198##Cs3t150458
OG0003307	3	Cs3t012539##Cs3t033736##Cs3t113982
OG0003319	3	Cs3t135365##Cs3t160615##Cs3t170388
OG0003332	3	Cs3t042526##Cs3t080590##Cs3t133476
OG0003335	3	Cs3t044543##Cs3t056295##Cs3t101104
OG0003339	3	Cs3t038856##Cs3t060283##Cs3t073867
OG0003347	3	Cs3t023723##Cs3t149698##Cs3t162181
OG0003350	3	Cs3t090695##Cs3t125008##Cs3t128181
OG0003352	3	Cs3t068834##Cs3t140050##Cs3t172548
OG0003354	3	Cs3t084248##Cs3t101694##Cs3t153105
OG0003358	3	Cs3t024309##Cs3t064416##Cs3t111602
OG0003370	3	Cs3t018595##Cs3t019111##Cs3t139791
OG0003371	3	Cs3t084675##Cs3t085768##Cs3t137475
OG0003381	3	Cs3t071246##Cs3t074237##Cs3t139485
OG0003382	3	Cs3t111812##Cs3t114334##Cs3t145181
OG0003383	3	Cs3t030877##Cs3t092308##Cs3t124738
OG0003387	3	Cs3t042906##Cs3t112208##Cs3t137008
OG0003389	3	Cs3t028046##Cs3t077429##Cs3t163358
OG0003395	3	Cs3t055624##Cs3t123410##Cs3t155562
OG0003396	3	Cs3t038226##Cs3t077764##Cs3t094073
OG0003400	3	Cs3t013621##Cs3t018229##Cs3t100259
OG0003401	3	Cs3t016897##Cs3t096430##Cs3t158489
OG0003403	3	Cs3t083935##Cs3t148074##Cs3t166812
OG0003405	3	Cs3t078754##Cs3t146796##Cs3t178103
OG0003407	3	Cs3t038344##Cs3t099733##Cs3t136479
OG0003409	3	Cs3t032014##Cs3t047599##Cs3t144626
OG0003415	3	Cs3t003778##Cs3t096480##Cs3t114551
OG0003423	3	Cs3t009258##Cs3t071735##Cs3t133428
OG0003430	3	Cs3t010514##Cs3t037577##Cs3t166408
OG0003436	3	Cs3t008195##Cs3t074573##Cs3t100870
OG0003441	3	Cs3t060322##Cs3t080135##Cs3t117571
OG0003452	3	Cs3t020498##Cs3t037730##Cs3t121565
OG0003455	3	Cs3t016831##Cs3t096096##Cs3t175347
OG0003460	3	Cs3t053205##Cs3t127999##Cs3t171672
OG0003466	3	Cs3t050589##Cs3t062877##Cs3t126628
OG0003472	3	Cs3t062032##Cs3t081524##Cs3t084492
OG0003478	3	Cs3t111480##Cs3t161526##Cs3t171418
OG0003484	3	Cs3t001745##Cs3t020580##Cs3t095562
OG0003487	3	Cs3t027861##Cs3t039202##Cs3t137094
OG0003497	3	Cs3t015097##Cs3t024426##Cs3t171569
OG0003498	3	Cs3t067694##Cs3t145868##Cs3t162154
OG0003502	3	Cs3t080527##Cs3t103060##Cs3t172225
OG0003513	3	Cs3t098651##Cs3t099530##Cs3t099989
OG0003521	3	Cs3t055592##Cs3t072490##Cs3t128082
OG0003526	3	Cs3t016197##Cs3t117816##Cs3t145837
OG0003529	3	Cs3t013665##Cs3t027860##Cs3t140670
OG0003531	3	Cs3t007679##Cs3t042231##Cs3t138098
OG0003533	3	Cs3t044748##Cs3t081203##Cs3t162519
OG0003537	3	Cs3t015634##Cs3t051067##Cs3t142344
OG0003541	3	Cs3t019580##Cs3t043633##Cs3t044037
OG0003547	3	Cs3t075352##Cs3t121865##Cs3t176694
OG0003550	3	Cs3t133842##Cs3t155110##Cs3t170327
OG0003557	3	Cs3t029926##Cs3t068639##Cs3t156523
OG0003558	3	Cs3t017175##Cs3t102867##Cs3t133996
OG0003563	3	Cs3t034146##Cs3t043468##Cs3t052998
OG0003570	3	Cs3t100765##Cs3t122970##Cs3t142266
OG0003576	3	Cs3t016195##Cs3t066842##Cs3t156385
OG0003582	3	Cs3t027234##Cs3t137895##Cs3t142980
OG0003588	3	Cs3t135313##Cs3t165119##Cs3t170606
OG0003590	3	Cs3t048890##Cs3t088964##Cs3t094168
OG0003591	3	Cs3t123818##Cs3t137300##Cs3t139317
OG0003600	3	Cs3t062133##Cs3t065747##Cs3t177226
OG0003602	3	Cs3t057944##Cs3t077416##Cs3t161834
OG0003611	3	Cs3t034681##Cs3t097196##Cs3t104452
OG0003612	3	Cs3t092943##Cs3t104072##Cs3t175626
OG0003620	3	Cs3t034529##Cs3t091456##Cs3t149545
OG0003626	3	Cs3t093788##Cs3t156815##Cs3t160200
OG0003631	3	Cs3t047074##Cs3t108414##Cs3t144896
OG0003634	3	Cs3t006172##Cs3t016807##Cs3t044820
OG0003641	3	Cs3t132488##Cs3t154976##Cs3t166066
OG0003649	3	Cs3t019929##Cs3t088169##Cs3t120081
OG0003650	3	Cs3t053627##Cs3t080796##Cs3t150158
OG0003652	3	Cs3t004193##Cs3t063111##Cs3t169149
OG0003654	3	Cs3t066604##Cs3t090346##Cs3t123462
OG0003656	3	Cs3t018590##Cs3t060651##Cs3t066393
OG0003659	3	Cs3t088613##Cs3t106994##Cs3t149013
OG0003674	3	Cs3t058246##Cs3t109840##Cs3t150167
OG0003679	3	Cs3t063751##Cs3t129212##Cs3t133220
OG0003707	3	Cs3t010288##Cs3t098281##Cs3t160562
OG0003708	3	Cs3t000748##Cs3t014120##Cs3t168713
OG0003714	3	Cs3t040744##Cs3t057590##Cs3t122853
OG0003724	3	Cs3t106503##Cs3t109780##Cs3t122725
OG0003750	3	Cs3t081641##Cs3t161355##Cs3t167777
OG0003776	3	Cs3t062448##Cs3t071907##Cs3t077722
OG0003795	3	Cs3t074862##Cs3t093830##Cs3t106879
OG0003807	3	Cs3t000368##Cs3t072141##Cs3t174116
OG0003810	3	Cs3t052052##Cs3t059890##Cs3t175085
OG0003820	3	Cs3t056420##Cs3t066612##Cs3t149773
OG0003830	3	Cs3t083322##Cs3t127492##Cs3t142433
OG0003835	3	Cs3t025336##Cs3t028751##Cs3t105550
OG0003842	3	Cs3t033613##Cs3t134239##Cs3t144144
OG0003849	3	Cs3t015146##Cs3t032108##Cs3t082436
OG0003851	3	Cs3t049315##Cs3t050003##Cs3t108860
OG0003861	3	Cs3t010138##Cs3t037727##Cs3t174860
OG0003869	3	Cs3t057735##Cs3t096174##Cs3t123108
OG0003871	3	Cs3t005961##Cs3t112384##Cs3t165668
OG0003881	3	Cs3t009858##Cs3t123962##Cs3t139984
OG0003886	3	Cs3t070955##Cs3t080360##Cs3t136300
OG0003904	3	Cs3t015874##Cs3t026452##Cs3t052281
OG0003907	3	Cs3t032319##Cs3t061017##Cs3t090287
OG0003909	3	Cs3t047980##Cs3t071529##Cs3t170352
OG0003911	3	Cs3t000591##Cs3t009485##Cs3t026670
OG0003917	3	Cs3t034605##Cs3t053280##Cs3t167810
OG0003925	3	Cs3t013445##Cs3t052461##Cs3t088893
OG0003927	3	Cs3t018770##Cs3t055142##Cs3t126060
OG0003934	3	Cs3t018918##Cs3t035657##Cs3t128286
OG0003949	3	Cs3t032662##Cs3t043846##Cs3t082372
OG0003951	3	Cs3t083308##Cs3t108234##Cs3t142324
OG0003953	3	Cs3t005240##Cs3t105370##Cs3t129647
OG0003961	3	Cs3t084576##Cs3t107523##Cs3t147587
OG0003963	3	Cs3t030552##Cs3t125690##Cs3t162557
OG0003977	3	Cs3t028343##Cs3t028476##Cs3t094468
OG0003989	3	Cs3t046061##Cs3t114090##Cs3t125992
OG0003995	3	Cs3t005714##Cs3t060016##Cs3t131830
OG0004000	3	Cs3t026178##Cs3t076287##Cs3t094351
OG0004010	3	Cs3t008141##Cs3t054529##Cs3t091739
OG0004011	3	Cs3t088918##Cs3t126785##Cs3t155756
OG0004021	3	Cs3t028767##Cs3t039664##Cs3t095554
OG0004026	3	Cs3t142915##Cs3t143959##Cs3t171153
OG0004036	3	Cs3t006940##Cs3t042264##Cs3t089183
OG0004043	3	Cs3t011810##Cs3t097955##Cs3t155301
OG0004046	3	Cs3t080124##Cs3t137876##Cs3t151440
OG0004056	3	Cs3t021166##Cs3t030773##Cs3t143338
OG0004063	3	Cs3t087498##Cs3t093389##Cs3t146934
OG0004091	3	Cs3t022547##Cs3t086668##Cs3t089811
OG0004105	3	Cs3t079634##Cs3t086671##Cs3t166347
OG0004108	3	Cs3t064711##Cs3t073564##Cs3t088617
OG0004115	3	Cs3t004123##Cs3t062683##Cs3t173661
OG0004116	3	Cs3t000742##Cs3t073128##Cs3t127383
OG0004120	3	Cs3t109374##Cs3t154635##Cs3t169961
OG0004137	3	Cs3t042356##Cs3t093128##Cs3t155353
OG0004145	3	Cs3t016853##Cs3t051400##Cs3t067295
OG0004158	3	Cs3t155596##Cs3t165910##Cs3t170150
OG0004179	3	Cs3t084366##Cs3t106806##Cs3t120612
OG0004205	3	Cs3t033987##Cs3t137773##Cs3t154503
OG0004207	3	Cs3t020046##Cs3t126647##Cs3t153656
OG0004216	3	Cs3t009731##Cs3t025434##Cs3t153410
OG0004218	3	Cs3t022370##Cs3t064964##Cs3t123282
OG0004220	3	Cs3t117416##Cs3t125035##Cs3t151886
OG0004226	3	Cs3t023436##Cs3t090322##Cs3t129324
OG0004232	3	Cs3t011419##Cs3t017973##Cs3t059961
OG0004250	3	Cs3t042978##Cs3t100357##Cs3t149799
OG0004270	3	Cs3t023941##Cs3t083366##Cs3t155496
OG0004297	3	Cs3t076231##Cs3t103399##Cs3t145968
OG0004317	3	Cs3t015546##Cs3t093044##Cs3t152377
OG0004319	3	Cs3t004166##Cs3t135127##Cs3t171852
OG0004335	3	Cs3t004762##Cs3t075425##Cs3t154389
OG0004353	3	Cs3t051695##Cs3t088773##Cs3t155434
OG0004377	3	Cs3t077480##Cs3t128145##Cs3t163328
OG0004396	3	Cs3t030236##Cs3t121202##Cs3t159309
OG0004397	3	Cs3t107890##Cs3t132557##Cs3t167937
OG0004399	3	Cs3t066357##Cs3t083636##Cs3t116947
OG0004410	3	Cs3t005800##Cs3t072478##Cs3t124225
OG0004411	3	Cs3t033471##Cs3t087577##Cs3t136268
OG0004423	3	Cs3t040821##Cs3t139969##Cs3t171432
OG0004438	3	Cs3t005914##Cs3t150920##Cs3t155510
OG0004447	3	Cs3t024505##Cs3t091304##Cs3t156111
OG0004459	3	Cs3t126964##Cs3t135417##Cs3t158863
OG0004467	3	Cs3t037661##Cs3t110444##Cs3t163396
OG0004468	3	Cs3t031044##Cs3t073158##Cs3t143336
OG0004487	3	Cs3t010705##Cs3t038305##Cs3t099898
OG0004494	3	Cs3t012590##Cs3t089439##Cs3t174878
OG0004499	3	Cs3t028761##Cs3t101624##Cs3t136277
OG0004510	3	Cs3t057476##Cs3t079204##Cs3t142300
OG0004513	3	Cs3t006306##Cs3t015961##Cs3t095999
OG0004527	3	Cs3t111095##Cs3t118989##Cs3t157784
OG0004539	3	Cs3t025228##Cs3t108531##Cs3t178271
OG0004548	3	Cs3t001852##Cs3t058912##Cs3t151449
OG0004555	3	Cs3t088427##Cs3t098652##Cs3t113455
OG0004582	3	Cs3t014353##Cs3t130519##Cs3t145237
OG0004588	3	Cs3t003955##Cs3t025127##Cs3t138186
OG0004591	3	Cs3t028409##Cs3t039436##Cs3t107513
OG0004609	3	Cs3t008095##Cs3t077509##Cs3t122867
OG0004619	3	Cs3t000804##Cs3t036622##Cs3t098818
OG0004622	3	Cs3t025121##Cs3t115189##Cs3t127361
OG0004633	3	Cs3t028699##Cs3t151234##Cs3t165021
OG0004636	3	Cs3t023451##Cs3t092078##Cs3t148927
OG0004657	3	Cs3t044086##Cs3t074036##Cs3t176731
OG0004677	3	Cs3t073154##Cs3t154173##Cs3t175344
OG0004681	3	Cs3t057706##Cs3t110382##Cs3t163247
OG0004717	3	Cs3t009062##Cs3t015603##Cs3t174618
OG0004730	3	Cs3t010016##Cs3t058766##Cs3t160881
OG0004741	3	Cs3t027249##Cs3t046860##Cs3t130252
OG0004743	3	Cs3t067581##Cs3t134209##Cs3t165272
OG0004746	3	Cs3t011245##Cs3t045992##Cs3t141927
OG0004747	3	Cs3t015907##Cs3t028087##Cs3t132281
OG0004749	3	Cs3t012179##Cs3t105478##Cs3t107356
OG0004762	3	Cs3t030331##Cs3t036121##Cs3t111181
OG0004765	3	Cs3t010496##Cs3t030888##Cs3t139045
OG0004788	3	Cs3t010663##Cs3t041839##Cs3t104249
OG0004790	3	Cs3t006775##Cs3t036367##Cs3t133078
OG0004798	3	Cs3t010451##Cs3t126474##Cs3t177156
OG0004813	3	Cs3t003517##Cs3t004869##Cs3t006718
OG0004815	3	Cs3t071662##Cs3t084391##Cs3t084868
OG0004832	3	Cs3t020679##Cs3t033515##Cs3t077831
OG0004861	3	Cs3t092598##Cs3t157192##Cs3t173251
OG0004901	3	Cs3t010547##Cs3t059779##Cs3t061005
OG0004905	3	Cs3t026699##Cs3t033873##Cs3t073654
OG0004909	3	Cs3t069077##Cs3t132499##Cs3t145113
OG0004912	3	Cs3t029564##Cs3t059761##Cs3t089403
OG0004918	3	Cs3t096382##Cs3t147000##Cs3t151170
OG0004932	3	Cs3t072776##Cs3t164860##Cs3t176383
OG0004935	3	Cs3t007397##Cs3t050901##Cs3t133998
OG0004936	3	Cs3t000030##Cs3t016913##Cs3t032604
OG0004975	3	Cs3t024377##Cs3t051135##Cs3t080930
OG0004977	3	Cs3t074587##Cs3t146628##Cs3t156241
OG0004985	3	Cs3t010223##Cs3t036812##Cs3t151766
OG0005005	3	Cs3t018261##Cs3t153893##Cs3t162074
OG0005016	3	Cs3t013811##Cs3t087108##Cs3t088569
OG0005022	3	Cs3t001967##Cs3t157911##Cs3t166057
OG0005060	3	Cs3t046038##Cs3t052613##Cs3t163343
OG0005074	3	Cs3t030243##Cs3t041608##Cs3t068080
OG0005075	3	Cs3t004296##Cs3t116119##Cs3t176353
OG0005076	3	Cs3t018878##Cs3t038869##Cs3t155257
OG0005087	3	Cs3t090634##Cs3t095133##Cs3t096439
OG0005097	3	Cs3t094800##Cs3t156883##Cs3t169247
OG0005114	3	Cs3t031929##Cs3t084591##Cs3t107525
OG0005122	3	Cs3t016362##Cs3t017837##Cs3t061965
OG0005127	3	Cs3t072305##Cs3t076851##Cs3t112061
OG0005128	3	Cs3t060068##Cs3t066900##Cs3t171369
OG0005131	3	Cs3t023771##Cs3t051819##Cs3t107125
OG0005190	3	Cs3t013117##Cs3t038719##Cs3t109843
OG0005193	3	Cs3t045128##Cs3t060310##Cs3t088214
OG0005196	3	Cs3t052869##Cs3t067709##Cs3t084943
OG0005197	3	Cs3t123232##Cs3t145411##Cs3t177380
OG0005207	3	Cs3t108274##Cs3t136745##Cs3t145573
OG0005219	3	Cs3t000405##Cs3t038174##Cs3t072228
OG0005225	3	Cs3t033922##Cs3t040847##Cs3t071886
OG0005249	3	Cs3t078221##Cs3t083168##Cs3t146240
OG0005259	3	Cs3t105641##Cs3t127817##Cs3t142302
OG0005261	3	Cs3t130045##Cs3t138733##Cs3t160083
OG0005283	3	Cs3t068135##Cs3t085740##Cs3t163432
OG0005299	3	Cs3t001429##Cs3t047380##Cs3t128582
OG0005317	3	Cs3t021671##Cs3t052187##Cs3t089830
OG0005320	3	Cs3t000503##Cs3t028641##Cs3t069934
OG0005330	3	Cs3t018800##Cs3t024636##Cs3t175563
OG0005336	3	Cs3t013984##Cs3t036523##Cs3t087647
OG0005341	3	Cs3t096309##Cs3t124246##Cs3t137940
OG0005342	3	Cs3t002893##Cs3t031704##Cs3t163553
OG0005345	3	Cs3t038203##Cs3t042027##Cs3t087912
OG0005364	3	Cs3t038133##Cs3t116028##Cs3t140576
OG0005367	3	Cs3t014939##Cs3t052376##Cs3t053867
OG0005378	3	Cs3t026795##Cs3t125601##Cs3t171661
OG0005382	3	Cs3t049954##Cs3t081236##Cs3t082851
OG0005401	3	Cs3t034795##Cs3t052659##Cs3t070564
OG0005434	3	Cs3t022716##Cs3t119971##Cs3t148740
OG0005453	3	Cs3t049011##Cs3t053486##Cs3t081559
OG0005455	3	Cs3t053209##Cs3t083358##Cs3t102503
OG0005471	3	Cs3t007120##Cs3t049304##Cs3t153804
OG0005478	3	Cs3t002571##Cs3t058264##Cs3t092752
OG0005523	3	Cs3t071262##Cs3t075149##Cs3t174932
OG0005537	3	Cs3t003807##Cs3t068068##Cs3t087304
OG0005561	3	Cs3t008678##Cs3t122885##Cs3t136801
OG0005577	3	Cs3t071002##Cs3t113696##Cs3t169712
OG0005588	3	Cs3t028350##Cs3t134355##Cs3t171136
OG0005614	3	Cs3t028498##Cs3t044325##Cs3t099324
OG0005616	3	Cs3t046095##Cs3t058395##Cs3t067971
OG0005623	3	Cs3t141700##Cs3t148954##Cs3t171022
OG0005628	3	Cs3t008934##Cs3t057489##Cs3t118204
OG0005634	3	Cs3t027025##Cs3t029038##Cs3t121475
OG0005639	3	Cs3t036119##Cs3t067205##Cs3t115823
OG0005651	3	Cs3t025009##Cs3t069777##Cs3t125678
OG0005659	3	Cs3t001881##Cs3t099178##Cs3t154892
OG0005660	3	Cs3t081201##Cs3t092993##Cs3t151500
OG0005665	3	Cs3t067338##Cs3t132855##Cs3t158351
OG0005668	3	Cs3t018413##Cs3t094538##Cs3t096375
OG0005678	3	Cs3t034957##Cs3t104516##Cs3t143221
[truncated: 2,850 more rows]

[truncated: 2 more sheets: Table S11, Table S12]
